# Supplementary material for: Structure of tri­aqua­tris­(1,1,1-tri­fluoro-4-oxo­pentan-2-olato)cerium(III) as a possible fluorescent compound
Source: Acta Crystallogr E Crystallogr Commun. 2018 Jan 26;74(Pt 2):229–32. doi: 10.1107/S2056989018001135 (PMC5956343; doi:10.1107/S2056989018001135)
Supplement: Supplementary file 1 [file e-74-00229-sup1.cif]

##############################################################################
#                                                                            #
# This CIF contains the data in a paper accepted for publication in          #
# Acta Crystallographica Section E. It conforms to the requirements of       #
# Notes for Authors for Acta Crystallographica Section E, and has been       #
# peer reviewed under the auspices of the IUCr Commission on Journals.       #
#                                                                            #
# Full details of the Crystallographic Information File format               #
# are given in the paper "The Crystallographic Information File (CIF):       #
# a New Standard Archive File for Crystallography" by S. R. Hall, F. H.      #
# Allen and I. D. Brown [Acta Cryst. (1991), A47, 655-685].                  #
#                                                                            #
# The current version of the core CIF dictionary is obtainable from          #
# ftp://ftp.iucr.org/pub/cif_core.dic.                                       #
#                                                                            #
# Software is freely available for graphical display of the structure(s)     #
# in this CIF. For information consult the CIF software page                 #
# http://www.iucr.org/resources/cif/software.                                #
#                                                                            #
# This file may be used for bona fide research purposes within the           #
# scientific community so long as proper attribution is given to the journal # 
# article from which it was obtained.                                        #
#                                                                            #
##############################################################################
data_global
_audit_creation_method     'WinGX routine CIF_UPDATE'
_audit_conform_dict_name     cif_core.dic
_audit_conform_dict_version     2.4.3
_journal_data_validation_number     ?
_journal_date_recd_electronic     2017-12-01
_journal_date_accepted     2018-01-17
_journal_name_full     'Acta Crystallographica, Section E'
_journal_year     2018
_journal_volume     74
_journal_issue      2
_journal_page_first     229
_journal_page_last     232
_journal_paper_category     GM
_journal_paper_doi     10.1107/S2056989018001135
_journal_coeditor_code     VN2133
_publ_contact_author_name
;
Sato, Mineo
;
_publ_contact_author_address
;
Department of Applied Chemistry and Chemical Engineering
Faculty of Engineering
Niigata University
8050 Ikarashi 2-nocho
Niigata, Japan
;
_publ_contact_author_email     'msato@eng.niigata-u.ac.jp'
_publ_contact_author_fax     '+81-25-262-6768'
_publ_contact_author_phone     '+81-25-262-6768'
_publ_section_title
;
Structure of triaquatris(1,1,1-trifluoro-4-oxopentan-2-olato)cerium(III)
as a possible fluorescent compound
;
_publ_section_title_footnote     .
loop_
    _publ_author_name
    _publ_author_footnote
    _publ_author_address
    'Koizumi, Atsuya' .
;
Graduate School of Science and Technology,
Niigata University, 8050 Ikarashi 2-nocho,
Niigata 950-2181, Japan
;
    'Hasegawa, Takuya' .
;
Department of Marine Resource Science,
Faculity of Agriculture and Marine  Science,
Kochi University, 200 Otsu, Monobe, Nankoku City, Kochi 783-8502,
Japan
Center for Advanced Marine Core Research,
Kochi University, Nankoku 783-8502, Japan
;
    'Itadani, Atsushi' .
;
Department of Human Sciences,
Obihiro University of Agriculture and Veterinary Medicine,
Inada-cho, Obihiro, Hokkaido 080-8555, Japan
;
    'Toda, Kenji' .
;
Graduate School of Science and Technology,
Niigata University, 8050 Ikarashi 2-nocho,
Niigata 950-2181, Japan
;
    'Zhu, Taoyun' .
;
Nenjiang Senior High School, Nenjiang Heihe City,
Heilongjiang Province, 161400, People's Republic of China
;
    'Sato, Mineo' .
;
Department of Chemistry and Chemical Engineering,
Faculty of Engineering, Niigata University, Ikarashi 2-no-cho, Niigata City,
950-2181, Japan
;
_publ_section_synopsis
;
The title complex has two kinds of ligands, trifluoroacetylacetonate and water.
Due to the presence of F atoms in the
1,1,1-trifluoro-4-oxopentan-2-olate ligand, the metal--metal distance
is longer than in the case of the analogous yttrium complex containing an
acetylacetonato ligand and also for the analogous lanthanum complex containing
acetylacetonate.
;
data_I
_database_code_depnum_ccdc_archive 'CCDC 1817747'
_audit_creation_method     'WinGX routine CIF_UPDATE'
_audit_conform_dict_name     cif_core.dic
_audit_conform_dict_version     2.4.3
_chemical_name_systematic
;\
Triaquatris(1,1,1-trifluoro-4-oxopentan-2-olato-\
\k^2^<i>O</i>,<i>O</i>')cerium(III)
;
_chemical_formula_moiety     'C15 H18 Ce F9 O9'
_chemical_formula_sum     'C15 H18 Ce F9 O9'
_chemical_formula_iupac     '[Ce (C5 H4 F3 O2)3 (H2 O)3]'
_chemical_formula_weight     653.41
_symmetry_cell_setting     orthorhombic
_symmetry_space_group_name_H-M     'P c a b'
_symmetry_space_group_name_Hall     '-P 2bc 2ac'
loop_
    _symmetry_equiv_pos_as_xyz
    'x, y, z'
    '-x, -y+1/2, z+1/2'
    'x+1/2, -y, -z+1/2'
    '-x+1/2, y+1/2, -z'
    '-x, -y, -z'
    'x, y-1/2, -z-1/2'
    '-x-1/2, y, z-1/2'
    'x-1/2, -y-1/2, z'
_cell_length_a     11.6347(7)
_cell_length_b     16.5121(9)
_cell_length_c     24.5577(17)
_cell_angle_alpha     90
_cell_angle_beta     90
_cell_angle_gamma     90
_cell_volume     4717.9(5)
_cell_formula_units_Z     8
_cell_measurement_reflns_used     36866
_cell_measurement_theta_min     3.02
_cell_measurement_theta_max     27.54
_cell_measurement_temperature     293(2)
_exptl_crystal_description     Prism
_exptl_crystal_colour     yellow
_exptl_crystal_size_max     0.3
_exptl_crystal_size_mid     0.19
_exptl_crystal_size_min     0.11
_exptl_crystal_density_diffrn     1.84
_exptl_crystal_density_method     'not measured'
_exptl_crystal_F_000     2552
_exptl_absorpt_coefficient_mu     2.041
_exptl_absorpt_correction_type     multi-scan
_exptl_absorpt_process_details
;
(<i>REQAB</i>; Rigaku, 1998)
;
_exptl_absorpt_correction_T_min     0.603
_exptl_absorpt_correction_T_max     0.805
_exptl_special_details     ?
_diffrn_ambient_temperature     293(2)
_diffrn_radiation_type     MoK\a
_diffrn_radiation_wavelength     0.71073
_diffrn_radiation_monochromator     graphite
_diffrn_measurement_device_type     'Rigaku XtaLAB mini'
_diffrn_measurement_device     'quarter \C-circle diffractometer'
_diffrn_measurement_method     'phi or omega oscillation scans'
_diffrn_detector_area_resol_mean     10
_diffrn_reflns_number     45156
_diffrn_reflns_av_R_equivalents     0.0392
_diffrn_reflns_theta_min     3.025
_diffrn_reflns_theta_max     27.48
_diffrn_reflns_theta_full     25.242
_diffrn_measured_fraction_theta_max     0.999
_diffrn_measured_fraction_theta_full     0.999
_diffrn_reflns_limit_h_min     -14
_diffrn_reflns_limit_h_max     15
_diffrn_reflns_limit_k_min     -21
_diffrn_reflns_limit_k_max     21
_diffrn_reflns_limit_l_min     -31
_diffrn_reflns_limit_l_max     31
_diffrn_standards_number     0
_diffrn_standards_interval_count     .
_diffrn_standards_interval_time     .
_diffrn_standards_decay_%     ?
_refine_special_details     ?
_reflns_number_total     5404
_reflns_number_gt     4309
_reflns_threshold_expression     'I > 2\s(I)'
_refine_ls_structure_factor_coef     Fsqd
_refine_ls_matrix_type     full
_refine_ls_R_factor_all     0.0483
_refine_ls_R_factor_gt     0.0357
_refine_ls_wR_factor_gt     0.0869
_refine_ls_wR_factor_ref     0.0922
_refine_ls_goodness_of_fit_ref     1.113
_refine_ls_restrained_S_all     1.118
_refine_ls_number_reflns     5404
_refine_ls_number_parameters     367
_refine_ls_number_restraints     60
_refine_ls_number_constraints     0
_refine_ls_hydrogen_treatment     mixed
_refine_ls_weighting_scheme     calc
_refine_ls_weighting_details
              'w=1/[\s^2^(Fo^2^)+(0.0377P)^2^+9.6633P] where P=(Fo^2^+2Fc^2^)/3'
_atom_sites_solution_hydrogens     mixed
_atom_sites_solution_primary     direct
_atom_sites_solution_secondary     difmap
_refine_ls_shift/su_max     0.001
_refine_ls_shift/su_mean     0
_refine_diff_density_max     0.778
_refine_diff_density_min     -0.444
_refine_ls_extinction_method     none
loop_
    _atom_type_symbol
    _atom_type_description
    _atom_type_scat_dispersion_real
    _atom_type_scat_dispersion_imag
    _atom_type_scat_source
    C C 0.0033 0.0016 'International Tables Vol C Tables 4.2.6.8 and 6.1.1.4'
    H H 0 0 'International Tables Vol C Tables 4.2.6.8 and 6.1.1.4'
    O O 0.0106 0.006 'International Tables Vol C Tables 4.2.6.8 and 6.1.1.4'
    F F 0.0171 0.0103 'International Tables Vol C Tables 4.2.6.8 and 6.1.1.4'
    Ce Ce -0.2486 2.6331 'International Tables Vol C Tables 4.2.6.8 and 6.1.1.4'
_computing_data_collection
;
CrystalClear (Rigaku, 2006)
;
_computing_cell_refinement
;
CrystalClear (Rigaku, 2006)
;
_computing_data_reduction
;
CrystalClear (Rigaku, 2006) and SORTAV (Blessing, 1995)
;
_computing_structure_solution
;
SIR2014 (Burla <i>et al.</i>,  2015)
;
_computing_structure_refinement
;
SHELXL2014 (Sheldrick, 2015)
;
_computing_molecular_graphics
;
ORTEP-3 for Windows (Farrugia, 2012)
;
_computing_publication_material
;
WinGX (Farrugia, 2012)
;
loop_
    _atom_site_type_symbol
    _atom_site_label
    _atom_site_fract_x
    _atom_site_fract_y
    _atom_site_fract_z
    _atom_site_U_iso_or_equiv
    _atom_site_adp_type
    _atom_site_calc_flag
    _atom_site_occupancy
    _atom_site_disorder_assembly
    _atom_site_disorder_group
    Ce Ce1 0.44439(2) 0.34074(2) 0.44106(2) 0.02854(8) Uani d 1 . .
    C C11 0.4237(6) 0.3197(4) 0.2473(2) 0.0778(19) Uani d 1 . .
    C C12 0.3779(5) 0.3321(3) 0.30394(19) 0.0538(13) Uani d 1 . .
    O O12 0.4339(3) 0.3049(2) 0.34228(12) 0.0486(8) Uani d 1 . .
    C C13 0.2728(5) 0.3716(4) 0.3061(2) 0.0646(15) Uani d 1 . .
    H H13 0.2427 0.3924 0.2739 0.078 Uiso calc 1 . .
    C C14 0.2092(4) 0.3819(4) 0.3546(2) 0.0600(14) Uani d 1 . .
    O O14 0.2451(3) 0.3617(2) 0.40111(12) 0.0448(7) Uani d 1 . .
    C C15 0.0892(6) 0.4173(6) 0.3520(3) 0.113(3) Uani d 1 . .
    H H15A 0.0766 0.4406 0.3167 0.169 Uiso calc 1 . .
    H H15B 0.0812 0.4584 0.3794 0.169 Uiso calc 1 . .
    H H15C 0.0338 0.3752 0.3583 0.169 Uiso calc 1 . .
    C C21 0.4510(5) 0.5793(3) 0.33461(19) 0.0586(14) Uani d 1 . .
    C C22 0.5053(4) 0.5033(3) 0.35843(18) 0.0439(10) Uani d 1 . .
    O O22 0.4552(3) 0.47868(18) 0.40133(11) 0.0408(7) Uani d 1 . .
    C C23 0.5971(5) 0.4712(3) 0.3316(2) 0.0536(12) Uani d 1 . .
    H H23 0.6201 0.496 0.2994 0.064 Uiso calc 1 . .
    C C24 0.6600(4) 0.4024(3) 0.34943(19) 0.0468(11) Uani d 1 . .
    O O24 0.6358(2) 0.36304(19) 0.39146(12) 0.0429(7) Uani d 1 . .
    C C25 0.7622(5) 0.3774(4) 0.3167(2) 0.0700(16) Uani d 1 . .
    H H25A 0.7489 0.3897 0.279 0.105 Uiso calc 1 . .
    H H25B 0.7745 0.3203 0.3208 0.105 Uiso calc 1 . .
    H H25C 0.8288 0.4063 0.3292 0.105 Uiso calc 1 . .
    C C31 0.1589(4) 0.4538(3) 0.5562(2) 0.0607(14) Uani d 1 . .
    C C32 0.2598(4) 0.3977(3) 0.54542(19) 0.0430(10) Uani d 1 . .
    O O32 0.3247(3) 0.42071(18) 0.50708(12) 0.0454(7) Uani d 1 . .
    C C33 0.2669(4) 0.3297(3) 0.5767(2) 0.0529(12) Uani d 1 . .
    H H33 0.2102 0.3207 0.6027 0.063 Uiso calc 1 . .
    C C34 0.3567(4) 0.2718(3) 0.57165(18) 0.0467(11) Uani d 1 . .
    O O34 0.4301(3) 0.27381(19) 0.53500(12) 0.0448(7) Uani d 1 . .
    C C35 0.3625(6) 0.2034(4) 0.6122(3) 0.0802(19) Uani d 1 . .
    H H35A 0.316 0.2164 0.6433 0.12 Uiso calc 1 . .
    H H35B 0.4407 0.1958 0.6236 0.12 Uiso calc 1 . .
    H H35C 0.3346 0.1546 0.5957 0.12 Uiso calc 1 . .
    F F11B 0.4262(11) 0.3878(4) 0.2185(3) 0.166(5) Uani d 0.829(14) A 1
    F F11A 0.3683(6) 0.2702(5) 0.2173(2) 0.132(3) Uani d 0.829(14) A 1
    F F11C 0.5308(6) 0.2914(7) 0.2481(2) 0.156(5) Uani d 0.829(14) A 1
    F F11D 0.455(3) 0.2450(11) 0.2438(15) 0.131(14) Uiso d 0.171(14) A 2
    F F11E 0.503(2) 0.3703(15) 0.2358(11) 0.080(9) Uiso d 0.171(14) A 2
    F F11F 0.336(2) 0.330(3) 0.2134(15) 0.149(17) Uiso d 0.171(14) A 2
    F F21A 0.3517(8) 0.5668(4) 0.3129(5) 0.148(4) Uani d 0.838(17) B 3
    F F21B 0.5143(11) 0.6165(5) 0.2974(4) 0.160(5) Uani d 0.838(17) B 3
    F F21C 0.4371(7) 0.6369(2) 0.3718(2) 0.0713(18) Uani d 0.838(17) B 3
    F F21D 0.4696(19) 0.5826(17) 0.2820(6) 0.060(8) Uiso d 0.162(17) B 4
    F F21E 0.483(3) 0.6448(16) 0.3572(13) 0.108(15) Uiso d 0.162(17) B 4
    F F21F 0.3356(14) 0.5734(15) 0.3364(10) 0.054(7) Uiso d 0.162(17) B 4
    F F31A 0.1248(6) 0.4523(5) 0.6089(2) 0.137(3) Uani d 0.836(11) C 5
    F F31B 0.0676(4) 0.4319(3) 0.5295(3) 0.110(3) Uani d 0.836(11) C 5
    F F31C 0.1797(4) 0.5278(2) 0.5457(4) 0.115(3) Uani d 0.836(11) C 5
    F F31E 0.129(3) 0.487(2) 0.5071(8) 0.125(13) Uiso d 0.164(11) C 6
    F F31F 0.175(4) 0.5175(18) 0.5874(14) 0.16(2) Uiso d 0.164(11) C 6
    F F31D 0.065(2) 0.419(2) 0.5740(17) 0.140(16) Uiso d 0.164(11) C 6
    O O1W 0.5906(3) 0.4133(2) 0.50449(13) 0.0432(7) Uani d 1 . .
    H H1WA 0.627(4) 0.455(2) 0.495(2) 0.065 Uiso d 1 . .
    H H1WB 0.574(5) 0.426(4) 0.5364(11) 0.065 Uiso d 1 . .
    O O2W 0.5781(3) 0.2200(2) 0.45895(15) 0.0536(9) Uani d 1 . .
    H H2WA 0.629(4) 0.193(4) 0.442(2) 0.08 Uiso d 1 . .
    H H2WB 0.578(5) 0.201(4) 0.4904(13) 0.08 Uiso d 1 . .
    O O3W 0.3258(3) 0.2079(2) 0.44205(16) 0.0578(9) Uani d 1 . .
    H H3WA 0.270(4) 0.186(4) 0.425(2) 0.087 Uiso d 1 . .
    H H3WB 0.346(6) 0.161(2) 0.451(3) 0.087 Uiso d 1 . .
loop_
    _atom_site_aniso_label
    _atom_site_aniso_U_11
    _atom_site_aniso_U_22
    _atom_site_aniso_U_33
    _atom_site_aniso_U_12
    _atom_site_aniso_U_13
    _atom_site_aniso_U_23
    Ce1 0.02544(11) 0.03113(12) 0.02903(12) 0.00204(9) 0.00172(9) 0.00215(9)
    C11 0.104(6) 0.089(5) 0.040(3) -0.012(4) -0.001(3) -0.008(3)
    C12 0.066(3) 0.060(3) 0.035(2) -0.015(3) -0.001(2) -0.002(2)
    O12 0.0509(19) 0.059(2) 0.0355(16) 0.0012(16) 0.0016(14) -0.0088(15)
    C13 0.068(4) 0.080(4) 0.046(3) 0.005(3) -0.012(3) 0.011(3)
    C14 0.043(3) 0.076(4) 0.061(3) 0.004(3) -0.011(2) 0.013(3)
    O14 0.0316(15) 0.059(2) 0.0437(17) -0.0006(14) -0.0022(13) 0.0072(14)
    C15 0.066(4) 0.174(9) 0.097(5) 0.054(5) -0.018(4) 0.035(6)
    C21 0.089(4) 0.046(3) 0.041(3) 0.010(3) 0.004(3) 0.011(2)
    C22 0.054(3) 0.038(2) 0.039(2) 0.003(2) -0.003(2) 0.0074(18)
    O22 0.0475(17) 0.0375(15) 0.0373(15) 0.0058(14) 0.0065(13) 0.0087(13)
    C23 0.061(3) 0.054(3) 0.046(3) 0.006(2) 0.015(2) 0.019(2)
    C24 0.036(2) 0.060(3) 0.044(2) 0.004(2) 0.008(2) 0.011(2)
    O24 0.0314(15) 0.0551(18) 0.0423(17) 0.0061(13) 0.0063(13) 0.0154(14)
    C25 0.055(3) 0.093(4) 0.062(3) 0.014(3) 0.027(3) 0.014(3)
    C31 0.040(3) 0.057(3) 0.085(4) 0.000(2) 0.014(3) -0.019(3)
    C32 0.030(2) 0.049(3) 0.049(3) -0.0027(19) 0.0042(19) -0.016(2)
    O32 0.0467(17) 0.0472(17) 0.0424(16) 0.0084(15) 0.0108(14) -0.0012(14)
    C33 0.046(3) 0.061(3) 0.051(3) -0.004(2) 0.021(2) -0.001(2)
    C34 0.047(3) 0.054(3) 0.039(2) -0.008(2) 0.007(2) 0.002(2)
    O34 0.0467(18) 0.0533(19) 0.0343(15) 0.0073(15) 0.0087(14) 0.0063(14)
    C35 0.095(5) 0.078(4) 0.068(4) 0.007(4) 0.030(3) 0.032(3)
    F11B 0.274(13) 0.152(7) 0.073(4) 0.019(7) 0.064(6) 0.042(4)
    F11A 0.142(6) 0.173(7) 0.082(4) -0.010(5) -0.013(4) -0.076(4)
    F11C 0.099(5) 0.305(13) 0.065(3) 0.041(7) 0.018(3) -0.036(5)
    F21A 0.196(8) 0.097(4) 0.151(7) 0.052(5) -0.128(6) -0.018(5)
    F21B 0.238(10) 0.096(5) 0.146(7) 0.068(6) 0.108(7) 0.087(5)
    F21C 0.105(5) 0.040(2) 0.069(3) 0.012(2) -0.006(3) 0.0032(19)
    F31A 0.129(6) 0.175(7) 0.106(5) 0.071(5) 0.053(4) -0.015(4)
    F31B 0.049(3) 0.090(4) 0.191(7) 0.017(2) -0.034(3) -0.047(4)
    F31C 0.075(3) 0.042(2) 0.228(9) 0.005(2) 0.055(4) -0.021(3)
    O1W 0.0436(17) 0.0465(18) 0.0396(17) -0.0101(14) -0.0018(14) -0.0037(15)
    O2W 0.048(2) 0.059(2) 0.054(2) 0.0261(16) 0.0161(16) 0.0169(17)
    O3W 0.059(2) 0.0420(18) 0.072(2) -0.0178(17) -0.0242(19) 0.0094(17)
_geom_special_details
;
 All esds (except the esd in the dihedral angle between two l.s. planes)
 are estimated using the full covariance matrix.  The cell esds are taken
 into account individually in the estimation of esds in distances, angles
 and torsion angles; correlations between esds in cell parameters are only
 used when they are defined by crystal symmetry.  An approximate (isotropic)
 treatment of cell esds is used for estimating esds involving l.s. planes.
;
loop_
    _geom_bond_atom_site_label_1
    _geom_bond_atom_site_label_2
    _geom_bond_site_symmetry_2
    _geom_bond_distance
    _geom_bond_publ_flag
    Ce1 O22 . 2.481(3) ?
    Ce1 O12 . 2.500(3) ?
    Ce1 O32 . 2.512(3) ?
    Ce1 O14 . 2.542(3) ?
    Ce1 O34 . 2.563(3) ?
    Ce1 O24 . 2.565(3) ?
    Ce1 O2W . 2.566(3) ?
    Ce1 O3W . 2.592(3) ?
    Ce1 O1W . 2.599(3) ?
    C11 F11A . 1.276(7) ?
    C11 F11E . 1.280(15) ?
    C11 F11D . 1.289(16) ?
    C11 F11B . 1.328(8) ?
    C11 F11F . 1.330(16) ?
    C11 F11C . 1.331(8) ?
    C11 C12 . 1.504(8) ?
    C12 O12 . 1.230(6) ?
    C12 C13 . 1.387(8) ?
    C13 C14 . 1.413(8) ?
    C13 H13 . 0.93 ?
    C14 O14 . 1.262(6) ?
    C14 C15 . 1.514(8) ?
    C15 H15A . 0.96 ?
    C15 H15B . 0.96 ?
    C15 H15C . 0.96 ?
    C21 F21E . 1.273(15) ?
    C21 F21A . 1.289(8) ?
    C21 F21D . 1.312(14) ?
    C21 F21B . 1.324(7) ?
    C21 F21C . 1.329(6) ?
    C21 F21F . 1.347(15) ?
    C21 C22 . 1.522(6) ?
    C22 O22 . 1.271(5) ?
    C22 C23 . 1.362(7) ?
    C23 C24 . 1.420(7) ?
    C23 H23 . 0.93 ?
    C24 O24 . 1.252(5) ?
    C24 C25 . 1.493(6) ?
    C25 H25A . 0.96 ?
    C25 H25B . 0.96 ?
    C25 H25C . 0.96 ?
    C31 F31C . 1.273(7) ?
    C31 F31B . 1.299(6) ?
    C31 F31D . 1.308(17) ?
    C31 F31F . 1.315(17) ?
    C31 F31A . 1.354(7) ?
    C31 F31E . 1.372(16) ?
    C31 C32 . 1.518(6) ?
    C32 O32 . 1.266(5) ?
    C32 C33 . 1.365(7) ?
    C33 C34 . 1.422(7) ?
    C33 H33 . 0.93 ?
    C34 O34 . 1.241(5) ?
    C34 C35 . 1.507(7) ?
    C35 H35A . 0.96 ?
    C35 H35B . 0.96 ?
    C35 H35C . 0.96 ?
    O1W H1WA . 0.84(2) ?
    O1W H1WB . 0.83(2) ?
    O2W H2WA . 0.85(2) ?
    O2W H2WB . 0.84(2) ?
    O3W H3WA . 0.85(2) ?
    O3W H3WB . 0.84(2) ?
loop_
    _geom_angle_atom_site_label_1
    _geom_angle_atom_site_label_2
    _geom_angle_atom_site_label_3
    _geom_angle_site_symmetry_1
    _geom_angle_site_symmetry_3
    _geom_angle
    _geom_angle_publ_flag
    O22 Ce1 O12 . . 80.70(11) ?
    O22 Ce1 O32 . . 78.42(10) ?
    O12 Ce1 O32 . . 136.35(11) ?
    O22 Ce1 O14 . . 76.68(10) ?
    O12 Ce1 O14 . . 67.23(10) ?
    O32 Ce1 O14 . . 70.85(10) ?
    O22 Ce1 O34 . . 138.85(10) ?
    O12 Ce1 O34 . . 140.17(11) ?
    O32 Ce1 O34 . . 67.04(10) ?
    O14 Ce1 O34 . . 110.31(10) ?
    O22 Ce1 O24 . . 68.74(10) ?
    O12 Ce1 O24 . . 67.40(10) ?
    O32 Ce1 O24 . . 135.42(10) ?
    O14 Ce1 O24 . . 126.11(10) ?
    O34 Ce1 O24 . . 123.05(9) ?
    O22 Ce1 O2W . . 138.56(11) ?
    O12 Ce1 O2W . . 90.68(12) ?
    O32 Ce1 O2W . . 129.33(11) ?
    O14 Ce1 O2W . . 136.45(12) ?
    O34 Ce1 O2W . . 63.28(10) ?
    O24 Ce1 O2W . . 70.52(10) ?
    O22 Ce1 O3W . . 143.87(11) ?
    O12 Ce1 O3W . . 77.44(12) ?
    O32 Ce1 O3W . . 98.26(12) ?
    O14 Ce1 O3W . . 68.46(11) ?
    O34 Ce1 O3W . . 65.93(11) ?
    O24 Ce1 O3W . . 126.04(12) ?
    O2W Ce1 O3W . . 70.35(13) ?
    O22 Ce1 O1W . . 77.26(10) ?
    O12 Ce1 O1W . . 136.27(11) ?
    O32 Ce1 O1W . . 74.57(11) ?
    O14 Ce1 O1W . . 139.99(11) ?
    O34 Ce1 O1W . . 72.65(10) ?
    O24 Ce1 O1W . . 69.51(10) ?
    O2W Ce1 O1W . . 81.87(12) ?
    O3W Ce1 O1W . . 137.14(11) ?
    F11E C11 F11D . . 113.8(16) ?
    F11A C11 F11B . . 104.2(7) ?
    F11E C11 F11F . . 109.5(15) ?
    F11D C11 F11F . . 107.7(16) ?
    F11A C11 F11C . . 104.9(7) ?
    F11B C11 F11C . . 106.6(8) ?
    F11A C11 C12 . . 116.3(6) ?
    F11E C11 C12 . . 111.8(13) ?
    F11D C11 C12 . . 106.9(17) ?
    F11B C11 C12 . . 112.7(6) ?
    F11F C11 C12 . . 106.7(19) ?
    F11C C11 C12 . . 111.4(5) ?
    O12 C12 C13 . . 127.6(5) ?
    O12 C12 C11 . . 118.1(5) ?
    C13 C12 C11 . . 114.3(5) ?
    C12 O12 Ce1 . . 133.0(3) ?
    C12 C13 C14 . . 123.4(5) ?
    C12 C13 H13 . . 118.3 ?
    C14 C13 H13 . . 118.3 ?
    O14 C14 C13 . . 123.9(5) ?
    O14 C14 C15 . . 116.4(5) ?
    C13 C14 C15 . . 119.6(5) ?
    C14 O14 Ce1 . . 133.5(3) ?
    C14 C15 H15A . . 109.5 ?
    C14 C15 H15B . . 109.5 ?
    H15A C15 H15B . . 109.5 ?
    C14 C15 H15C . . 109.5 ?
    H15A C15 H15C . . 109.5 ?
    H15B C15 H15C . . 109.5 ?
    F21E C21 F21D . . 110.2(15) ?
    F21A C21 F21B . . 106.6(7) ?
    F21A C21 F21C . . 106.8(6) ?
    F21B C21 F21C . . 102.1(6) ?
    F21E C21 F21F . . 109.9(15) ?
    F21D C21 F21F . . 101.5(12) ?
    F21E C21 C22 . . 114.3(17) ?
    F21A C21 C22 . . 113.6(5) ?
    F21D C21 C22 . . 110.2(13) ?
    F21B C21 C22 . . 114.7(5) ?
    F21C C21 C22 . . 112.1(4) ?
    F21F C21 C22 . . 110.0(12) ?
    O22 C22 C23 . . 129.5(4) ?
    O22 C22 C21 . . 113.1(4) ?
    C23 C22 C21 . . 117.4(4) ?
    C22 O22 Ce1 . . 130.0(3) ?
    C22 C23 C24 . . 124.5(4) ?
    C22 C23 H23 . . 117.7 ?
    C24 C23 H23 . . 117.7 ?
    O24 C24 C23 . . 123.6(4) ?
    O24 C24 C25 . . 118.7(4) ?
    C23 C24 C25 . . 117.7(4) ?
    C24 O24 Ce1 . . 131.4(3) ?
    C24 C25 H25A . . 109.5 ?
    C24 C25 H25B . . 109.5 ?
    H25A C25 H25B . . 109.5 ?
    C24 C25 H25C . . 109.5 ?
    H25A C25 H25C . . 109.5 ?
    H25B C25 H25C . . 109.5 ?
    F31C C31 F31B . . 108.7(6) ?
    F31D C31 F31F . . 105.9(17) ?
    F31C C31 F31A . . 105.5(5) ?
    F31B C31 F31A . . 103.7(6) ?
    F31D C31 F31E . . 105.0(16) ?
    F31F C31 F31E . . 103.0(16) ?
    F31C C31 C32 . . 113.8(4) ?
    F31B C31 C32 . . 112.0(4) ?
    F31D C31 C32 . . 115.9(17) ?
    F31F C31 C32 . . 118.7(19) ?
    F31A C31 C32 . . 112.5(5) ?
    F31E C31 C32 . . 106.8(14) ?
    O32 C32 C33 . . 129.0(4) ?
    O32 C32 C31 . . 114.2(4) ?
    C33 C32 C31 . . 116.8(4) ?
    C32 O32 Ce1 . . 130.8(3) ?
    C32 C33 C34 . . 123.3(4) ?
    C32 C33 H33 . . 118.4 ?
    C34 C33 H33 . . 118.4 ?
    O34 C34 C33 . . 123.5(4) ?
    O34 C34 C35 . . 117.9(5) ?
    C33 C34 C35 . . 118.6(4) ?
    C34 O34 Ce1 . . 135.1(3) ?
    C34 C35 H35A . . 109.5 ?
    C34 C35 H35B . . 109.5 ?
    H35A C35 H35B . . 109.5 ?
    C34 C35 H35C . . 109.5 ?
    H35A C35 H35C . . 109.5 ?
    H35B C35 H35C . . 109.5 ?
    Ce1 O1W H1WA . . 123(4) ?
    Ce1 O1W H1WB . . 122(4) ?
    H1WA O1W H1WB . . 100(5) ?
    Ce1 O2W H2WA . . 138(4) ?
    Ce1 O2W H2WB . . 117(4) ?
    H2WA O2W H2WB . . 105(6) ?
    Ce1 O3W H3WA . . 140(5) ?
    Ce1 O3W H3WB . . 129(5) ?
    H3WA O3W H3WB . . 87(6) ?
loop_
    _geom_torsion_atom_site_label_1
    _geom_torsion_atom_site_label_2
    _geom_torsion_atom_site_label_3
    _geom_torsion_atom_site_label_4
    _geom_torsion_site_symmetry_1
    _geom_torsion_site_symmetry_2
    _geom_torsion_site_symmetry_3
    _geom_torsion_site_symmetry_4
    _geom_torsion
    _geom_torsion_publ_flag
    F11A_a C11 C12 O12 . . . . 109.7(8) ?
    F11E C11 C12 O12 . . . . -79.3(17) ?
    F11D C11 C12 O12 . . . . 45.9(19) ?
    F11B C11 C12 O12 . . . . -130.0(8) ?
    F11F C11 C12 O12 . . . . 161.0(19) ?
    F11C C11 C12 O12 . . . . -10.3(9) ?
    F11A C11 C12 C13 . . . . -68.2(9) ?
    F11E C11 C12 C13 . . . . 102.7(16) ?
    F11D C11 C12 C13 . . . . -132.0(19) ?
    F11B C11 C12 C13 . . . . 52.0(10) ?
    F11F C11 C12 C13 . . . . -17.0(19) ?
    F11C C11 C12 C13 . . . . 171.7(8) ?
    C13 C12 O12 Ce1 . . . . -25.9(8) ?
    C11 C12 O12 Ce1 . . . . 156.4(4) ?
    O12 C12 C13 C14 . . . . -4.5(10) ?
    C11 C12 C13 C14 . . . . 173.2(6) ?
    C12 C13 C14 O14 . . . . 5.5(10) ?
    C12 C13 C14 C15 . . . . -173.0(7) ?
    C13 C14 O14 Ce1 . . . . 23.3(9) ?
    C15 C14 O14 Ce1 . . . . -158.2(5) ?
    F21E C21 C22 O22 . . . . 82.1(19) ?
    F21A C21 C22 O22 . . . . -70.9(8) ?
    F21D C21 C22 O22 . . . . -153.2(11) ?
    F21B C21 C22 O22 . . . . 166.1(9) ?
    F21C C21 C22 O22 . . . . 50.2(7) ?
    F21F C21 C22 O22 . . . . -42.1(12) ?
    F21E C21 C22 C23 . . . . -98.6(19) ?
    F21A C21 C22 C23 . . . . 108.4(9) ?
    F21D C21 C22 C23 . . . . 26.1(13) ?
    F21B C21 C22 C23 . . . . -14.6(11) ?
    F21C C21 C22 C23 . . . . -130.5(6) ?
    F21F C21 C22 C23 . . . . 137.2(12) ?
    C23 C22 O22 Ce1 . . . . -24.8(8) ?
    C21 C22 O22 Ce1 . . . . 154.3(3) ?
    O22 C22 C23 C24 . . . . -3.3(9) ?
    C21 C22 C23 C24 . . . . 177.6(5) ?
    C22 C23 C24 O24 . . . . 1.5(9) ?
    C22 C23 C24 C25 . . . . -177.0(5) ?
    C23 C24 O24 Ce1 . . . . 27.8(7) ?
    C25 C24 O24 Ce1 . . . . -153.7(4) ?
    F31C C31 C32 O32 . . . . -30.8(8) ?
    F31B C31 C32 O32 . . . . 92.9(7) ?
    F31D C31 C32 O32 . . . . 148(2) ?
    F31F C31 C32 O32 . . . . -84(2) ?
    F31A C31 C32 O32 . . . . -150.7(6) ?
    F31E C31 C32 O32 . . . . 31.9(18) ?
    F31C C31 C32 C33 . . . . 150.7(6) ?
    F31B C31 C32 C33 . . . . -85.6(7) ?
    F31D C31 C32 C33 . . . . -30(2) ?
    F31F C31 C32 C33 . . . . 98(2) ?
    F31A C31 C32 C33 . . . . 30.8(7) ?
    F31E C31 C32 C33 . . . . -146.6(17) ?
    C33 C32 O32 Ce1 . . . . 28.9(7) ?
    C31 C32 O32 Ce1 . . . . -149.4(3) ?
    O32 C32 C33 C34 . . . . 2.2(8) ?
    C31 C32 C33 C34 . . . . -179.6(5) ?
    C32 C33 C34 O34 . . . . -7.2(8) ?
    C32 C33 C34 C35 . . . . 173.8(5) ?
    C33 C34 O34 Ce1 . . . . -19.7(7) ?
    C35 C34 O34 Ce1 . . . . 159.3(4) ?
loop_
    _geom_hbond_atom_site_label_D
    _geom_hbond_atom_site_label_H
    _geom_hbond_atom_site_label_A
    _geom_hbond_site_symmetry_A
    _geom_hbond_distance_DH
    _geom_hbond_distance_HA
    _geom_hbond_distance_DA
    _geom_hbond_angle_DHA
    O1W H1WA O32 5_666 0.84(2) 2.13(3) 2.927(4) 158(5)
    O1W H1WB O22 5_666 0.83(2) 2.23(4) 2.969(4) 149(6)
    O2W H2WA O14 8_665 0.85(2) 1.91(2) 2.759(4) 177(6)
    O3W H3WA O24 8_565 0.85(2) 1.94(2) 2.792(4) 176(7)
_iucr_refine_instructions_details
;
TITL SIR2014 run in space group P c a b
CELL  0.71073  11.6347  16.5121  24.5577   90.000   90.000   90.000
ZERR     8.00   0.0007   0.0009   0.0017    0.000    0.000    0.000
LATT   1
SYMM  - X, 1/2 - Y, 1/2 + Z
SYMM  1/2 + X, - Y, 1/2 - Z
SYMM  1/2 - X, 1/2 + Y, - Z
SFAC  C    H    O    F    CE
UNIT  120 144 72 72 8
MERG   2
DFIX 0.85 0.02 O1W H1WA
DFIX 0.85 0.02 O1W H1WB
DFIX 0.85 0.02 O2W H2WA
DFIX 0.85 0.02 O2W H2WB
DFIX 0.85 0.02 O3W H3WA
DFIX 0.85 0.02 O3W H3WB
DFIX 1.328 0.02 C11 F11A
DFIX 1.328 0.02 C11 F11B
DFIX 1.328 0.02 C11 F11C
DFIX 1.328 0.02 C21 F21A
DFIX 1.328 0.02 C21 F21B
DFIX 1.328 0.02 C21 F21C
DFIX 1.328 0.02 C31 F31A
DFIX 1.328 0.02 C31 F31B
DFIX 1.328 0.02 C31 F31C
DFIX 1.328 0.02 C11 F11D
DFIX 1.328 0.02 C11 F11E
DFIX 1.328 0.02 C11 F11F
DFIX 1.328 0.02 C21 F21D
DFIX 1.328 0.02 C21 F21E
DFIX 1.328 0.02 C21 F21F
DFIX 1.328 0.02 C31 F31D
DFIX 1.328 0.02 C31 F31E
DFIX 1.328 0.02 C31 F31F
DFIX 2.125 0.02 F11A F11B F11A F11C F11B F11C
DFIX 2.125 0.02 F11D F11E F11D F11F F11E F11F
DFIX 2.125 0.02 F21A F21B F21A F21C F21B F21C
DFIX 2.125 0.02 F21D F21E F21D F21F F21E F21F
DFIX 2.125 0.02 F31A F31B F31A F31C F31B F31C
DFIX 2.125 0.02 F31D F31E F31D F31F F31E F31F
SADI 0.1 C12 F11A C12 F11B C12 F11C
SADI 0.1 C12 F11D C12 F11E C12 F11F
SADI 0.1 C22 F21A C22 F21B C22 F21C
SADI 0.1 C22 F21D C22 F21E C22 F21F
SADI 0.1 C32 F31A C32 F31B C32 F31C
SADI 0.1 C32 F31D C32 F31E C32 F31F
EQIV $1 -x+1, -y+1, -z+1
EQIV $2 x+1/2, -y+1/2, z
EQIV $3 x-1/2, -y+1/2, z
HTAB O1W O32_$1
HTAB O1W O22_$1
HTAB O2W O14_$2
HTAB O3W O24_$3
FMAP   2
PLAN   50
SIZE     0.110   0.190   0.300
ACTA
BOND   $H
CONF
LIST   4
L.S.  10
TEMP    20.00
WGHT    0.037700    9.663301
FVAR       1.18651   0.82921   0.83812   0.83635
CE1   5    0.444388    0.340740    0.441063    11.00000    0.02544    0.03113 =
         0.02903    0.00215    0.00172    0.00204
C11   1    0.423708    0.319709    0.247250    11.00000    0.10384    0.08933 =
         0.04010   -0.00826   -0.00088   -0.01182
C12   1    0.377918    0.332057    0.303935    11.00000    0.06590    0.06011 =
         0.03549   -0.00217   -0.00097   -0.01486
O12   3    0.433872    0.304881    0.342281    11.00000    0.05089    0.05944 =
         0.03550   -0.00878    0.00158    0.00122
C13   1    0.272839    0.371603    0.306070    11.00000    0.06832    0.07982 =
         0.04571    0.01108   -0.01180    0.00523
AFIX  43
H13   2    0.242735    0.392441    0.273908    11.00000   -1.20000
AFIX   0
C14   1    0.209152    0.381873    0.354576    11.00000    0.04259    0.07624 =
         0.06106    0.01342   -0.01052    0.00396
O14   3    0.245063    0.361685    0.401108    11.00000    0.03161    0.05922 =
         0.04371    0.00718   -0.00221   -0.00063
MOLE    1
C15   1    0.089236    0.417254    0.352022    11.00000    0.06637    0.17446 =
         0.09715    0.03461   -0.01778    0.05374
AFIX  37
H15A  2    0.076626    0.440618    0.316728    11.00000   -1.50000
H15B  2    0.081227    0.458367    0.379401    11.00000   -1.50000
H15C  2    0.033812    0.375214    0.358317    11.00000   -1.50000
AFIX   0
C21   1    0.451049    0.579274    0.334606    11.00000    0.08907    0.04614 =
         0.04053    0.01137    0.00388    0.00951
C22   1    0.505334    0.503270    0.358429    11.00000    0.05432    0.03809 =
         0.03922    0.00745   -0.00288    0.00288
O22   3    0.455204    0.478678    0.401334    11.00000    0.04746    0.03753 =
         0.03733    0.00871    0.00647    0.00581
C23   1    0.597088    0.471155    0.331621    11.00000    0.06091    0.05425 =
         0.04572    0.01859    0.01464    0.00577
AFIX  43
H23   2    0.620118    0.495964    0.299421    11.00000   -1.20000
AFIX   0
C24   1    0.660043    0.402399    0.349432    11.00000    0.03612    0.06013 =
         0.04414    0.01078    0.00751    0.00435
O24   3    0.635848    0.363040    0.391456    11.00000    0.03138    0.05506 =
         0.04232    0.01543    0.00630    0.00606
MOLE    2
C25   1    0.762158    0.377427    0.316673    11.00000    0.05455    0.09330 =
         0.06224    0.01442    0.02749    0.01350
AFIX  37
H25A  2    0.748893    0.389699    0.278983    11.00000   -1.50000
H25B  2    0.774465    0.320267    0.320802    11.00000   -1.50000
H25C  2    0.828779    0.406258    0.329169    11.00000   -1.50000
AFIX   0
C31   1    0.158881    0.453770    0.556213    11.00000    0.04018    0.05717 =
         0.08487   -0.01935    0.01423    0.00035
C32   1    0.259751    0.397747    0.545422    11.00000    0.03029    0.04950 =
         0.04921   -0.01558    0.00417   -0.00266
O32   3    0.324721    0.420714    0.507084    11.00000    0.04668    0.04719 =
         0.04237   -0.00119    0.01078    0.00843
C33   1    0.266893    0.329670    0.576741    11.00000    0.04628    0.06110 =
         0.05118   -0.00088    0.02128   -0.00351
AFIX  43
H33   2    0.210153    0.320682    0.602722    11.00000   -1.20000
AFIX   0
C34   1    0.356715    0.271797    0.571648    11.00000    0.04666    0.05433 =
         0.03912    0.00182    0.00676   -0.00760
O34   3    0.430128    0.273815    0.534997    11.00000    0.04673    0.05334 =
         0.03432    0.00635    0.00874    0.00729
MOLE    3
C35   1    0.362541    0.203435    0.612233    11.00000    0.09478    0.07786 =
         0.06800    0.03154    0.02989    0.00688
AFIX  37
H35A  2    0.315971    0.216389    0.643306    11.00000   -1.50000
H35B  2    0.440742    0.195778    0.623590    11.00000   -1.50000
H35C  2    0.334620    0.154599    0.595651    11.00000   -1.50000
AFIX   0
PART    1
F11B  4    0.426151    0.387772    0.218464    21.00000    0.27366    0.15216 =
         0.07265    0.04222    0.06392    0.01860
F11A  4    0.368318    0.270164    0.217252    21.00000    0.14159    0.17291 =
         0.08245   -0.07623   -0.01291   -0.00968
F11C  4    0.530831    0.291427    0.248085    21.00000    0.09856    0.30477 =
         0.06548   -0.03601    0.01818    0.04051
PART    2
F11D  4    0.455263    0.245027    0.243821   -21.00000    0.13070
F11E  4    0.503424    0.370344    0.235776   -21.00000    0.08049
F11F  4    0.335747    0.330332    0.213419   -21.00000    0.14935
PART    3
F21A  4    0.351740    0.566837    0.312881    31.00000    0.19580    0.09681 =
         0.15078   -0.01764   -0.12847    0.05199
F21B  4    0.514285    0.616502    0.297403    31.00000    0.23785    0.09593 =
         0.14624    0.08671    0.10783    0.06814
F21C  4    0.437059    0.636883    0.371798    31.00000    0.10525    0.03979 =
         0.06892    0.00320   -0.00622    0.01187
PART    4
F21D  4    0.469594    0.582582    0.281957   -31.00000    0.06015
F21E  4    0.483294    0.644840    0.357178   -31.00000    0.10762
F21F  4    0.335633    0.573440    0.336445   -31.00000    0.05367
PART    5
F31A  4    0.124785    0.452255    0.608909    41.00000    0.12901    0.17485 =
         0.10586   -0.01549    0.05271    0.07057
F31B  4    0.067571    0.431876    0.529532    41.00000    0.04904    0.08957 =
         0.19115   -0.04702   -0.03433    0.01729
F31C  4    0.179686    0.527807    0.545730    41.00000    0.07511    0.04235 =
         0.22766   -0.02067    0.05494    0.00469
PART    6
F31E  4    0.128956    0.487334    0.507098   -41.00000    0.12469
F31F  4    0.174888    0.517529    0.587394   -41.00000    0.16103
F31D  4    0.065016    0.419095    0.573970   -41.00000    0.14031
MOLE    4
PART    0
O1W   3    0.590645    0.413268    0.504488    11.00000    0.04363    0.04649 =
         0.03958   -0.00369   -0.00176   -0.01013
H1WA  2    0.627172    0.455130    0.494934    11.00000   -1.50000
H1WB  2    0.574153    0.425539    0.536418    11.00000   -1.50000
MOLE    5
O2W   3    0.578084    0.220009    0.458951    11.00000    0.04808    0.05864 =
         0.05402    0.01685    0.01608    0.02611
H2WA  2    0.629244    0.193479    0.442261    11.00000   -1.50000
H2WB  2    0.577742    0.200520    0.490390    11.00000   -1.50000
MOLE    6
O3W   3    0.325763    0.207894    0.442052    11.00000    0.05941    0.04200 =
         0.07210    0.00943   -0.02416   -0.01782
H3WA  2    0.269810    0.185754    0.425426    11.00000   -1.50000
H3WB  2    0.345822    0.160853    0.451182    11.00000   -1.50000
HKLF 4
REM  SIR2014 run in space group P c a b
REM R1 =  0.0357 for    4309 Fo > 4sig(Fo)  and  0.0483 for all    5404 data
REM    367 parameters refined using     60 restraints
END
WGHT      0.0377      9.6630
REM Highest difference peak  0.778,  deepest hole -0.444,  1-sigma level  0.093
Q1    1   0.3140  0.1378  0.5799  11.00000  0.05    0.68
Q2    1   0.4291  0.5622  0.2802  11.00000  0.05    0.55
Q3    1   0.2646  0.3260  0.2616  11.00000  0.05    0.54
Q4    1   0.5596  0.3578  0.2929  11.00000  0.05    0.53
Q5    1   0.0359  0.4025  0.3821  11.00000  0.05    0.47
Q6    1   0.4567  0.3273  0.2989  11.00000  0.05    0.44
Q7    1   0.0950  0.3988  0.3384  11.00000  0.05    0.44
Q8    1   0.3341  0.6565  0.3226  11.00000  0.05    0.43
Q9    1   0.1002  0.4864  0.3172  11.00000  0.05    0.43
Q10   1   0.3810  0.5009  0.3610  11.00000  0.05    0.42
Q11   1   0.5397  0.6283  0.3390  11.00000  0.05    0.41
Q12   1   0.1318  0.5014  0.3858  11.00000  0.05    0.41
Q13   1   0.1561  0.4969  0.5939  11.00000  0.05    0.38
Q14   1   0.5547  0.5632  0.3155  11.00000  0.05    0.38
Q15   1   0.2068  0.1551  0.4419  11.00000  0.05    0.36
Q16   1   0.0999  0.4597  0.4911  11.00000  0.05    0.36
Q17   1   0.1518  0.5200  0.5081  11.00000  0.05    0.35
Q18   1   0.6240  0.3354  0.3703  11.00000  0.05    0.35
Q19   1   0.1876  0.5343  0.5608  11.00000  0.05    0.34
Q20   1   0.4960  0.3593  0.4618  11.00000  0.05    0.34
Q21   1   0.8368  0.3512  0.3443  11.00000  0.05    0.33
Q22   1   0.4621  0.3068  0.4213  11.00000  0.05    0.32
Q23   1   0.5169  0.6085  0.2842  11.00000  0.05    0.30
Q24   1   0.8041  0.4496  0.3030  11.00000  0.05    0.30
Q25   1   0.2149  0.4322  0.3741  11.00000  0.05    0.29
Q26   1   0.3478  0.2011  0.4616  11.00000  0.05    0.29
Q27   1   0.4400  0.3440  0.3423  11.00000  0.05    0.29
Q28   1   0.3343  0.5656  0.3208  11.00000  0.05    0.29
Q29   1   0.3967  0.2937  0.3326  11.00000  0.05    0.29
Q30   1   0.2458  0.3577  0.5513  11.00000  0.05    0.29
Q31   1   0.5588  0.2922  0.5568  11.00000  0.05    0.29
Q32   1   0.0592  0.4490  0.5615  11.00000  0.05    0.28
Q33   1   0.4275  0.3103  0.4702  11.00000  0.05    0.28
Q34   1   0.2799  0.4835  0.3442  11.00000  0.05    0.28
Q35   1   0.2237  0.3370  0.4371  11.00000  0.05    0.28
Q36   1   0.3754  0.6088  0.3587  11.00000  0.05    0.28
Q37   1   0.4170  0.2965  0.4406  11.00000  0.05    0.27
Q38   1   0.3799  0.6260  0.2915  11.00000  0.05    0.27
Q39   1   0.3856  0.3475  0.4574  11.00000  0.05    0.27
Q40   1   0.4689  0.3852  0.2286  11.00000  0.05    0.27
Q41   1   0.4172  0.2630  0.2298  11.00000  0.05    0.27
Q42   1   0.2207  0.4157  0.5580  11.00000  0.05    0.27
Q43   1   0.2983  0.3890  0.3986  11.00000  0.05    0.26
Q44   1   0.0635  0.4140  0.5405  11.00000  0.05    0.26
Q45   1   0.6386  0.3351  0.3299  11.00000  0.05    0.26
Q46   1   0.3542  0.6009  0.3671  11.00000  0.05    0.26
Q47   1   0.6994  0.3318  0.2808  11.00000  0.05    0.25
Q48   1   0.5814  0.3594  0.4002  11.00000  0.05    0.25
Q49   1   0.2480  0.3533  0.3886  11.00000  0.05    0.24
Q50   1   0.6800  0.3392  0.3950  11.00000  0.05    0.24
;
