# Supplementary material for: Structure of tri­aqua­tris­(1,1,1-tri­fluoro-4-oxo­pentan-2-olato)cerium(III) as a possible fluorescent compound
Source: Acta Crystallogr E Crystallogr Commun. 2018 Jan 26;74(Pt 2):229–32. doi: 10.1107/S2056989018001135 (PMC5956343; doi:10.1107/S2056989018001135)
Supplement: Supplementary file 2 [file e-74-00229-Isup2.hkl]

#
# h,k,l, Fc-squared, Fo-squared, sigma(Fo-squared), status flag
#
data_I
_shelx_title ' SIR2014 run in space group P c a b'
_shelx_refln_list_code          4
_shelx_F_calc_maximum      439.01
_exptl_crystal_F_000      2552.00
_reflns_d_resolution_high  0.7701

loop_
 _space_group_symop_operation_xyz
 'x, y, z'
 '-x, -y+1/2, z+1/2'
 'x+1/2, -y, -z+1/2'
 '-x+1/2, y+1/2, -z'
 '-x, -y, -z'
 'x, y-1/2, -z-1/2'
 '-x-1/2, y, z-1/2'
 'x-1/2, -y-1/2, z'

_cell_length_a    11.6347
_cell_length_b    16.5121
_cell_length_c    24.5577
_cell_angle_alpha  90.000
_cell_angle_beta   90.000
_cell_angle_gamma  90.000

_shelx_F_squared_multiplier     1.000

loop_
 _refln_index_h
 _refln_index_k
 _refln_index_l
 _refln_F_squared_calc
 _refln_F_squared_meas
 _refln_F_squared_sigma
 _refln_observed_status
   2   0   0     169581.61     165326.25      1034.42 o
   4   0   0       4992.04       4771.65        86.61 o
   6   0   0      57582.98      62758.55       588.11 o
   8   0   0      64441.46      66950.20       729.37 o
  10   0   0      56428.48      58122.76       756.34 o
  12   0   0        853.37        953.54       134.81 o
  14   0   0        640.27        596.88       175.22 o
   1   2   0      82700.03      79888.62       248.36 o
   2   2   0      16784.49      15419.52        90.12 o
   3   2   0      62343.45      61144.02       312.50 o
   4   2   0        267.85        592.26        36.74 o
   5   2   0     192734.12     214713.86      1144.44 o
   6   2   0      15869.42      14960.56       135.02 o
   7   2   0      10514.98       9999.01       117.07 o
   8   2   0       8036.22       7876.09       106.99 o
   9   2   0        203.29        233.64        64.78 o
  10   2   0       7464.32       7695.94       134.22 o
  11   2   0      13187.23      12758.83       189.23 o
  12   2   0       1105.60       1082.94        82.52 o
  13   2   0      11917.85      11863.06       275.96 o
  14   2   0        510.78        473.01       149.11 o
  15   2   0       6202.78       6008.63       330.69 o
   0   4   0     169970.53     172033.97      2204.47 o
   1   4   0      23407.48      19200.44       135.45 o
   2   4   0       1538.04       1512.75        66.07 o
   3   4   0      88356.55      88431.47       623.89 o
   4   4   0      28980.20      33380.38       216.30 o
   5   4   0      74767.41      76990.50       471.83 o
   6   4   0      28906.27      29063.10       230.10 o
   7   4   0       4832.16       4425.09        84.60 o
   8   4   0       7012.78       7850.01       117.69 o
   9   4   0        562.13        530.18        50.31 o
  10   4   0      17009.57      17277.84       391.51 o
  11   4   0       7347.13       7319.49       164.76 o
  12   4   0       1789.17       1768.21       105.32 o
  13   4   0       8259.03       7902.61       220.80 o
  14   4   0         17.23        350.35       232.18 o
   0   6   0      51256.39      58427.21       405.43 o
   1   6   0       2047.69       1478.66        41.01 o
   2   6   0      47232.30      45750.57       356.15 o
   3   6   0      22272.34      25702.36       235.69 o
   4   6   0      15820.78      15881.34       133.26 o
   5   6   0       3864.47       3973.86        83.63 o
   6   6   0      11168.25      11146.72       120.04 o
   7   6   0       2290.87       2621.03        81.46 o
   8   6   0      20884.57      19754.08       211.62 o
   9   6   0         14.37        116.76        49.39 o
  10   6   0      23683.08      24555.45       332.66 o
  11   6   0          9.75         -4.36        59.41 o
  12   6   0       6469.40       6488.22       176.33 o
  13   6   0         93.92         56.03        73.34 o
  14   6   0        252.23        299.46       154.61 o
   0   8   0        789.05        628.33        66.03 o
   1   8   0       7885.87       7535.95       307.14 o
   2   8   0       1887.87       2105.22        68.25 o
   3   8   0      38321.82      36958.12       270.77 o
   4   8   0       9717.71       7937.99       107.16 o
   5   8   0      50352.41      51080.46       407.52 o
   6   8   0        267.79        711.99       114.69 o
   7   8   0      18307.26      16452.67       179.53 o
   8   8   0       6809.48       7203.30       141.33 o
   9   8   0       1245.72       1282.51       147.54 o
  10   8   0        371.05        506.16        72.10 o
  11   8   0       5663.47       5587.34       158.57 o
  12   8   0          5.03          9.50        62.10 o
  13   8   0       7951.97       8130.05       242.71 o
  14   8   0         17.05        115.94       197.24 o
   0  10   0      24656.05      23487.73       250.00 o
   1  10   0       3239.24       3476.23       100.51 o
   2  10   0      15004.46      15753.57       185.19 o
   3  10   0       7153.36       7121.69        96.82 o
   4  10   0         39.46        487.99       146.11 o
   5  10   0       4495.35       4136.35        79.37 o
   6  10   0       7879.05       7867.41       130.13 o
   7  10   0       3794.56       4145.84       113.02 o
   8  10   0      10951.32      11348.17       195.60 o
   9  10   0        252.10        275.22        67.59 o
  10  10   0      12266.77      12366.24       289.92 o
  11  10   0       1539.85       1582.84       111.63 o
  12  10   0       3003.30       2974.85       179.42 o
  13  10   0       2012.70       2244.98       213.23 o
   0  12   0      20381.38      19309.80       993.84 o
   1  12   0       3781.56       3305.67        63.11 o
   2  12   0      25558.72      24546.29       261.15 o
   3  12   0       7959.37       7932.15       112.33 o
   4  12   0        676.86        619.61        45.44 o
   5  12   0       3810.63       3634.98        86.08 o
   6  12   0       5350.27       5000.42       116.93 o
   7  12   0       1763.29       1897.03       137.40 o
   8  12   0      11044.37      10706.32       252.40 o
   9  12   0         61.85         54.36        71.24 o
  10  12   0       5837.79       6127.16       273.65 o
  11  12   0       1821.13       1748.81       188.56 o
  12  12   0       1153.14       1374.21       282.18 o
   0  14   0       4334.99       4800.49       113.80 o
   1  14   0       4722.80       4503.05       106.55 o
   2  14   0       1781.06       1393.50        67.94 o
   3  14   0      21206.94      20492.61       269.49 o
   4  14   0          0.33         59.97        63.20 o
   5  14   0      19354.03      18907.78       276.97 o
   6  14   0          7.28        -50.23        70.01 o
   7  14   0       6889.96       6951.38       195.24 o
   8  14   0        468.84        629.97       108.38 o
   9  14   0        136.77        255.31       108.64 o
  10  14   0        382.50        433.60       123.46 o
  11  14   0       3657.05       3675.69       234.04 o
   0  16   0      23479.43      22749.00       994.69 o
   1  16   0       2193.68       2220.25       110.06 o
   2  16   0       9090.26       9784.69       233.33 o
   3  16   0       3513.80       3545.88       110.85 o
   4  16   0         30.72        119.16        60.25 o
   5  16   0        417.52        374.35        68.58 o
   6  16   0       3162.03       3297.96       143.03 o
   7  16   0         49.30         -0.89       105.20 o
   8  16   0       9996.14       9970.86       349.04 o
   9  16   0         16.44         63.47       100.03 o
  10  16   0       5564.66       5460.22       309.82 o
   0  18   0       2905.21       2990.48       194.42 o
   1  18   0        244.86        237.82        91.68 o
   2  18   0       2662.91       2683.54       147.34 o
   3  18   0       3584.80       3844.33       200.56 o
   4  18   0        289.22        228.34       107.11 o
   5  18   0       5661.24       5311.31       248.25 o
   6  18   0        932.91       1110.24       164.68 o
   7  18   0       1374.61       1164.02       215.33 o
   8  18   0       1709.12       2061.64       225.34 o
   0  20   0        285.18        503.08       156.03 o
   1  20   0        933.74       1034.42       114.35 o
   2  20   0        583.49        803.89       116.59 o
   3  20   0       6882.69       6772.93       296.94 o
   4  20   0        168.06         59.73       119.32 o
   5  20   0       6212.48       6669.19       308.11 o
   2   0   1      72451.58      62687.21       451.02 o
   4   0   1      33900.62      32882.88       190.86 o
   6   0   1      16450.24      16441.68       330.59 o
   8   0   1       1577.38       1949.60       208.51 o
  10   0   1       1519.90       1999.06       159.25 o
  12   0   1       2442.87       2470.19       103.75 o
  14   0   1       2198.20       2160.68       157.40 o
   2   1   1      40634.05      46683.10       224.34 o
   3   1   1      33940.30      33579.86       134.91 o
   4   1   1      26489.97      25189.08       132.49 o
   5   1   1        895.88        995.85        28.60 o
   6   1   1      54071.95      56781.42       265.48 o
   7   1   1       8806.04       8780.19        73.24 o
   8   1   1       7638.65       7758.12        77.13 o
   9   1   1       9690.77       9892.75        96.81 o
  10   1   1       2630.20       2617.73        57.66 o
  11   1   1       4695.94       4429.64        77.07 o
  12   1   1      10478.47      10380.07       161.60 o
  13   1   1        137.01        185.47        55.73 o
  14   1   1       6787.19       6815.44       180.86 o
  15   1   1        301.14        389.61       123.13 o
   1   2   1      32371.86      31086.60        67.87 o
   2   2   1       1300.60       1423.05        28.45 o
   3   2   1         10.81         78.64        31.32 o
   4   2   1       4450.11       5133.00        58.65 o
   5   2   1       9092.10       8724.78        67.49 o
   6   2   1         14.79         77.04        19.80 o
   7   2   1        757.76        871.27        63.01 o
   8   2   1        622.02        655.18        32.60 o
   9   2   1       5911.25       5603.04        72.51 o
  10   2   1        424.01        356.46        38.36 o
  11   2   1       2049.50       2404.99        81.08 o
  12   2   1        129.96        231.74        53.59 o
  13   2   1         68.73         90.60        48.64 o
  14   2   1        164.23         97.17        82.12 o
  15   2   1        428.12        740.99       136.64 o
   1   3   1     148622.67     149807.02       376.53 o
   2   3   1      53634.09      57212.16       172.75 o
   3   3   1      11251.47      10722.68        83.51 o
   4   3   1       3655.62       4096.58        45.94 o
   5   3   1       7129.43       8411.26        79.09 o
   6   3   1       3959.32       3844.08        46.24 o
   7   3   1      30963.25      30770.71       198.16 o
   8   3   1        254.02        351.74        29.52 o
   9   3   1      37277.29      37243.73       250.93 o
  10   3   1         75.90         99.66        31.56 o
  11   3   1      15264.03      15236.40       162.28 o
  12   3   1          4.13        -11.18        43.85 o
  13   3   1        113.53        211.33        54.00 o
  14   3   1        218.37        261.18        71.69 o
   1   4   1      56946.92      69184.55       226.62 o
   2   4   1       3816.85       3669.35        42.78 o
   3   4   1       1887.82       2486.77       106.98 o
   4   4   1      25240.35      23632.41       180.49 o
   5   4   1        741.98        770.89        53.96 o
   6   4   1       4215.15       3425.49        45.62 o
   7   4   1       2683.61       3119.54        52.35 o
   8   4   1         22.20         54.28        28.83 o
   9   4   1       2615.96       2628.61        72.33 o
  10   4   1        142.27        359.08        60.01 o
  11   4   1       1251.27       1404.67        82.56 o
  12   4   1        494.96        627.49        55.61 o
  13   4   1         91.72        207.05        55.69 o
  14   4   1        435.57        378.53       103.99 o
   1   5   1       1866.57       1444.11        31.82 o
   2   5   1      49392.81      48492.58       220.06 o
   3   5   1      45568.25      48907.88       223.53 o
   4   5   1     111035.97     115269.19       573.22 o
   5   5   1       1353.47       1479.27        48.60 o
   6   5   1      30276.29      31270.03       203.32 o
   7   5   1       6997.02       7566.52        76.13 o
   8   5   1        900.64        796.95        38.90 o
   9   5   1       1208.43       1230.82        48.81 o
  10   5   1       3014.09       3149.23        84.44 o
  11   5   1       2464.18       2285.25        89.79 o
  12   5   1      10313.97      10069.98       151.68 o
  13   5   1         26.45          5.10        46.70 o
  14   5   1       5539.94       5762.53       191.66 o
   1   6   1       4492.62       4652.26        37.36 o
   2   6   1       5903.52       6015.37        63.23 o
   3   6   1       2698.23       2799.36        36.34 o
   4   6   1      10876.08      12147.46        78.77 o
   5   6   1        114.82         66.28        20.65 o
   6   6   1       6915.23       7202.34        65.80 o
   7   6   1        319.45        307.85        25.13 o
   8   6   1        351.20        816.29        74.71 o
   9   6   1        429.57        547.81        40.14 o
  10   6   1       1189.59       1419.21        98.64 o
  11   6   1         45.43         -7.48        38.78 o
  12   6   1       1684.87       1935.29        79.17 o
  13   6   1          3.65        -15.37        56.38 o
  14   6   1       1014.27        890.09        85.47 o
   1   7   1      77433.38      81141.87       447.66 o
   2   7   1      29281.44      31786.58       150.60 o
   3   7   1      20249.22      20524.58       112.02 o
   4   7   1      34597.25      35178.20       176.99 o
   5   7   1       2607.44       2469.37        65.94 o
   6   7   1      23332.69      24417.17       168.18 o
   7   7   1      11929.70      12266.53       123.44 o
   8   7   1       1476.41       1631.85        48.52 o
   9   7   1      14032.89      13726.91       157.41 o
  10   7   1       1637.39       1646.80        69.93 o
  11   7   1       6829.31       6952.52       120.95 o
  12   7   1       3900.76       3950.38       100.10 o
  13   7   1        270.04        233.42        63.75 o
  14   7   1       3152.46       3233.49       133.21 o
   1   8   1      22368.07      22707.65       166.42 o
   2   8   1       5702.04       5925.61        77.88 o
   3   8   1       1601.11       1758.09        53.55 o
   4   8   1        167.51        260.94        25.75 o
   5   8   1       1339.84       1435.98        39.44 o
   6   8   1          1.81         18.31        21.36 o
   7   8   1       3274.78       3146.37        77.37 o
   8   8   1        142.69        140.98        35.30 o
   9   8   1       2966.98       2740.86        71.46 o
  10   8   1         87.29        195.10        44.05 o
  11   8   1       1582.24       1724.37        76.97 o
  12   8   1        104.60         84.34        53.61 o
  13   8   1         68.87         58.12        56.16 o
  14   8   1         50.22         37.14        91.69 o
   1   9   1      32282.55      32170.04       156.59 o
   2   9   1       3087.05       2871.15        38.19 o
   3   9   1       6488.15       6012.72        59.26 o
   4   9   1      21732.97      20928.32       137.00 o
   5   9   1        423.67        509.66        58.58 o
   6   9   1       9373.89       9178.21        93.96 o
   7   9   1      19357.24      18235.81       161.47 o
   8   9   1        304.10        334.26        40.61 o
   9   9   1      16548.54      17321.58       190.72 o
  10   9   1        498.24        647.39        57.61 o
  11   9   1       5507.33       5493.78       143.83 o
  12   9   1        975.23       1012.30        74.26 o
  13   9   1        356.42        376.45        74.00 o
   1  10   1       1885.24       1745.65        35.76 o
   2  10   1       3464.95       3452.35        57.97 o
   3  10   1        998.21       1012.52        30.82 o
   4  10   1       2056.65       2026.79        41.41 o
   5  10   1         11.23        -15.71        21.70 o
   6  10   1       1943.63       1963.78        77.80 o
   7  10   1       2148.66       1950.14        52.85 o
   8  10   1        648.35        654.81        51.86 o
   9  10   1        994.67        959.40        56.59 o
  10  10   1        156.50        353.86        58.39 o
  11  10   1        117.68        171.52        50.68 o
  12  10   1        727.80        814.94        85.71 o
  13  10   1          1.15          7.03        92.71 o
   1  11   1        457.48        391.86        22.37 o
   2  11   1       8308.30       7919.79        80.52 o
   3  11   1        609.98        701.89        29.94 o
   4  11   1      30621.56      30985.52       200.12 o
   5  11   1        243.96        377.59        67.24 o
   6  11   1      15086.13      14359.00       127.80 o
   7  11   1        203.28        259.86        35.66 o
   8  11   1       1515.25       1447.35        63.51 o
   9  11   1         30.62         64.39        46.17 o
  10  11   1       1157.00       1142.46        75.20 o
  11  11   1        390.36        494.57        70.68 o
  12  11   1       5942.81       5930.44       214.34 o
   1  12   1         31.32         48.56        23.47 o
   2  12   1       3072.03       3000.87        53.30 o
   3  12   1        189.71        218.15        30.33 o
   4  12   1       5548.08       5190.31        73.47 o
   5  12   1        287.00        214.73        33.56 o
   6  12   1       1278.53       1290.09        66.56 o
   7  12   1         48.93         28.52        43.74 o
   8  12   1        298.80        407.17        72.93 o
   9  12   1         61.57          2.18        47.41 o
  10  12   1         38.91        231.04       109.01 o
  11  12   1        288.79        216.72        72.32 o
  12  12   1        545.74        763.01       113.80 o
   1  13   1      34483.36      33684.31       306.32 o
   2  13   1       4854.69       4822.10        71.92 o
   3  13   1       1729.68       1792.34        47.50 o
   4  13   1       5976.42       5833.39        95.52 o
   5  13   1         27.29         19.82        31.67 o
   6  13   1       4345.59       4237.56        92.87 o
   7  13   1       5490.10       5278.04       120.83 o
   8  13   1        198.85        310.30        59.32 o
   9  13   1      11996.25      11832.22       216.75 o
  10  13   1        140.16        142.92        64.00 o
  11  13   1       3599.26       3593.00       153.36 o
  12  13   1       1705.61       1794.35       153.92 o
   1  14   1       3081.53       3165.72        57.89 o
   2  14   1         16.64        -10.30        36.34 o
   3  14   1        652.13        776.98        47.08 o
   4  14   1         25.66         28.42        33.43 o
   5  14   1         56.46        232.51        59.24 o
   6  14   1        214.25        194.06        41.10 o
   7  14   1       1165.95       1398.93        97.75 o
   8  14   1         10.58         41.99        57.01 o
   9  14   1       1493.50       1464.32        91.49 o
  10  14   1         10.96          6.98        59.53 o
  11  14   1        574.93        660.25       114.83 o
   1  15   1      11056.26      11269.58       143.00 o
   2  15   1       4436.94       4221.81        80.11 o
   3  15   1       2372.92       2190.29        65.07 o
   4  15   1       2897.21       2826.34        69.51 o
   5  15   1        754.92        660.06        56.21 o
   6  15   1       5555.38       5301.38       117.63 o
   7  15   1       5564.62       5589.08       135.10 o
   8  15   1       1991.94       1706.58        98.68 o
   9  15   1       4764.39       4829.41       142.19 o
  10  15   1        346.36        248.38        93.20 o
   1  16   1        439.00        385.72        55.86 o
   2  16   1        403.39        524.97        70.89 o
   3  16   1         19.61        103.84        42.71 o
   4  16   1       1414.16       1435.67        63.21 o
   5  16   1         38.48         45.03        43.77 o
   6  16   1       1423.10       1482.67        81.94 o
   7  16   1         62.61         94.42        53.62 o
   8  16   1        354.09        502.83        76.19 o
   9  16   1        218.63         46.00        76.46 o
  10  16   1         12.16         50.83        76.95 o
   1  17   1       1172.15       1203.28        72.12 o
   2  17   1       5353.77       5071.08       125.03 o
   3  17   1        642.67        673.03        66.68 o
   4  17   1      11570.96      11559.41       205.59 o
   5  17   1        240.69        278.27        68.98 o
   6  17   1       6480.33       6492.03       158.03 o
   7  17   1        587.81        609.24        98.34 o
   8  17   1        341.21        311.37        75.25 o
   9  17   1        334.30        288.78        97.78 o
   1  18   1       1021.62        980.60        73.22 o
   2  18   1        184.56        184.32        54.86 o
   3  18   1         92.76         93.15        60.80 o
   4  18   1        200.13        236.52        72.22 o
   5  18   1         17.09        140.20        87.07 o
   6  18   1         15.43         48.28        74.86 o
   7  18   1        179.16        476.29       158.00 o
   8  18   1          5.57        143.63       105.72 o
   1  19   1       4788.94       4926.32       133.77 o
   2  19   1        351.93        284.87        62.00 o
   3  19   1       2543.56       2432.74       111.25 o
   4  19   1        325.35        505.09       110.41 o
   5  19   1         44.91         73.61        78.40 o
   6  19   1         81.82         77.71        90.77 o
   1  20   1        779.64        856.60        83.90 o
   2  20   1         28.05         31.85        60.73 o
   3  20   1        310.63        463.90        95.32 o
   4  20   1        106.15        154.64        74.24 o
   5  20   1         67.40         68.53       107.53 o
   1  21   1       1093.18       1254.44        92.77 o
   2  21   1       1797.39       1954.22       133.78 o
   3  21   1        422.61        323.91        99.99 o
   2   0   2       5029.62       5495.51        57.23 o
   4   0   2       2984.80       3078.46        74.35 o
   6   0   2      18595.36      17292.06       229.60 o
   8   0   2      53249.96      52450.04       417.91 o
  10   0   2      20892.71      20033.71       240.83 o
  12   0   2        358.72        306.05        82.47 o
  14   0   2        159.32        146.14       103.75 o
   2   1   2       4414.69       5840.90        45.08 o
   3   1   2      24698.28      29897.80       124.89 o
   4   1   2       2929.22       2850.35        41.39 o
   5   1   2      63273.59      66014.09       294.70 o
   6   1   2      12918.89      13851.91       196.83 o
   7   1   2       5528.30       5675.81        70.43 o
   8   1   2      15971.69      15307.36       122.86 o
   9   1   2        118.17        241.52        40.83 o
  10   1   2       9656.67       9603.39       105.40 o
  11   1   2        966.34        950.37        50.48 o
  12   1   2       1114.82       1111.04        64.07 o
  13   1   2       2585.09       2435.58        87.90 o
  14   1   2        117.20        132.57        88.12 o
  15   1   2       1154.22       1321.12       183.24 o
   1   2   2      21993.11      23107.19       103.45 o
   2   2   2       6808.01       7899.71        46.29 o
   3   2   2      18580.77      17397.11        85.77 o
   4   2   2        770.91        686.35        37.74 o
   5   2   2      68781.12      68666.45       367.66 o
   6   2   2       5819.91       6037.16        59.02 o
   7   2   2      18712.29      17696.71       118.81 o
   8   2   2       3779.42       4217.78        83.84 o
   9   2   2        785.23        671.26        52.82 o
  10   2   2       2185.25       2180.41        78.14 o
  11   2   2       9248.79       9082.56       119.50 o
  12   2   2        306.81        337.70        50.59 o
  13   2   2       5303.08       5345.41       123.65 o
  14   2   2        188.72        255.36        76.40 o
  15   2   2       3468.44       3135.40       198.74 o
   0   3   2       3657.72       5569.93        49.70 o
   1   3   2      23598.09      22737.40        86.23 o
   2   3   2      12337.08      11642.88        67.12 o
   3   3   2      69836.48      68684.52       262.47 o
   4   3   2          0.97         83.78        21.45 o
   5   3   2      57361.97      63305.71       310.99 o
   6   3   2        140.45        240.14        39.48 o
   7   3   2       7765.86       8322.26        76.03 o
   8   3   2        275.88        366.31        28.68 o
   9   3   2        687.52        749.53        43.15 o
  10   3   2        342.98        401.75        38.70 o
  11   3   2       5150.23       5121.06        93.31 o
  12   3   2        186.37        137.98        43.95 o
  13   3   2       5261.66       5129.75       130.38 o
  14   3   2         25.79         53.32        66.72 o
   0   4   2        127.66        375.43        82.60 o
   1   4   2       2083.31       2320.27        32.12 o
   2   4   2      10950.13       9293.71        70.13 o
   3   4   2      21033.48      22551.71       121.92 o
   4   4   2        898.62        876.51        53.16 o
   5   4   2      53976.86      53856.42       332.57 o
   6   4   2       5389.82       5548.68        77.25 o
   7   4   2       2626.25       2835.40        51.39 o
   8   4   2       4742.88       4381.71        60.58 o
   9   4   2        134.31        149.58        35.61 o
  10   4   2       5662.48       5177.35        85.86 o
  11   4   2       1966.04       1935.47        67.58 o
  12   4   2       1094.86       1049.54        61.90 o
  13   4   2       4349.72       4076.74       106.89 o
  14   4   2          4.65        -65.16        66.76 o
   0   5   2     125106.52     127776.41       678.16 o
   1   5   2        510.73        277.11        16.84 o
   2   5   2       3859.69       4007.50        37.75 o
   3   5   2      15671.25      15400.02        78.35 o
   4   5   2        245.50        615.02        55.42 o
   5   5   2       5661.68       5906.90        52.03 o
   6   5   2       5250.04       5011.13        56.42 o
   7   5   2        820.25        777.21        35.40 o
   8   5   2       6321.41       6406.48        82.36 o
   9   5   2        185.32        269.17        50.30 o
  10   5   2      17301.65      16984.43       176.47 o
  11   5   2       1124.82       1105.11        62.23 o
  12   5   2       1881.25       1863.59        83.41 o
  13   5   2        862.17        975.24        71.82 o
  14   5   2        371.73        849.68       108.23 o
   0   6   2      28247.69      26265.47       283.78 o
   1   6   2         16.31         45.20        16.43 o
   2   6   2      21527.06      22694.54       165.38 o
   3   6   2       5433.50       5998.40        87.12 o
   4   6   2       7061.24       7087.96        71.34 o
   5   6   2        325.07        330.82        20.31 o
   6   6   2        930.46        871.89        68.55 o
   7   6   2        963.82        838.34        37.00 o
   8   6   2      11675.21      11756.94       120.93 o
   9   6   2        160.55        247.28        38.98 o
  10   6   2      14485.92      14035.72       182.95 o
  11   6   2        191.83        149.40        46.62 o
  12   6   2       3662.87       3490.12       102.41 o
  13   6   2        125.90        200.03        57.90 o
  14   6   2         94.19        229.62        76.95 o
   0   7   2      33991.67      34693.33       203.77 o
   1   7   2       5695.64       6297.97       125.24 o
   2   7   2      47776.77      47957.95       228.60 o
   3   7   2       6742.59       7135.80       106.73 o
   4   7   2        166.16         32.45        22.92 o
   5   7   2      27535.51      26841.32       152.37 o
   6   7   2       6225.49       6016.06        60.43 o
   7   7   2       6759.55       5590.57        96.03 o
   8   7   2      11374.10      10789.36       120.86 o
   9   7   2         28.22        172.94        37.23 o
  10   7   2       4234.24       4390.40        97.83 o
  11   7   2       2959.70       2894.35        84.18 o
  12   7   2        941.96       1037.52        69.92 o
  13   7   2       2215.48       2089.64        90.18 o
  14   7   2          8.01         25.77        74.63 o
   0   8   2       9692.68       9481.42       113.32 o
   1   8   2       1006.90        954.23        27.23 o
   2   8   2        203.74        560.41        85.23 o
   3   8   2      25421.03      25931.80       142.27 o
   4   8   2        672.91        705.17        55.29 o
   5   8   2      27607.49      27242.71       163.35 o
   6   8   2          3.46         -8.69        29.88 o
   7   8   2       5119.30       5091.09        72.93 o
   8   8   2        804.64        685.77        39.64 o
   9   8   2          1.69        185.17        55.92 o
  10   8   2        137.49        174.08        43.55 o
  11   8   2       2503.64       2690.75        89.31 o
  12   8   2         29.97         42.47        52.44 o
  13   8   2       4490.16       4199.88       129.85 o
   0   9   2      19251.06      18720.06       178.26 o
   1   9   2       5297.63       4579.94        82.07 o
   2   9   2         33.75         10.38        18.29 o
   3   9   2      20548.78      19522.92       121.65 o
   4   9   2       1170.58       1210.81        55.89 o
   5   9   2      11262.06      11632.98        94.51 o
   6   9   2       1631.62       1724.34        47.68 o
   7   9   2       7040.78       7842.70        95.30 o
   8   9   2        245.53        375.76        43.76 o
   9   9   2        121.16        147.17        50.09 o
  10   9   2       2277.84       2284.89        83.47 o
  11   9   2       3159.11       3226.16        96.38 o
  12   9   2        726.82        671.21        65.67 o
  13   9   2       2905.02       2826.79       120.12 o
   0  10   2      24180.42      23097.99       218.14 o
   1  10   2       3574.07       3560.22        42.21 o
   2  10   2      19946.97      19691.15       133.73 o
   3  10   2        761.22        721.85        28.82 o
   4  10   2       1247.41       1272.42        44.41 o
   5  10   2       2339.13       2230.52        63.12 o
   6  10   2       3091.23       2845.17        58.38 o
   7  10   2       7454.00       7174.52        95.57 o
   8  10   2       8630.04       8342.97       119.01 o
   9  10   2          4.21        102.55        41.05 o
  10  10   2       6460.48       6337.27       122.09 o
  11  10   2        763.76        977.86        77.16 o
  12  10   2       1208.66       1299.21       109.13 o
  13  10   2       1334.36       1182.08       116.43 o
   0  11   2       3962.28       3927.96        60.02 o
   1  11   2          0.04         -1.26        21.02 o
   2  11   2      13594.30      13325.86       108.39 o
   3  11   2       2904.51       3282.05        54.45 o
   4  11   2        397.22        555.31        70.40 o
   5  11   2       1360.89       1144.44        41.81 o
   6  11   2       3098.84       2697.70        66.02 o
   7  11   2         30.25         55.67        36.36 o
   8  11   2       4010.34       3754.74       124.19 o
   9  11   2          3.50        -23.66        50.71 o
  10  11   2       4792.10       4980.70       122.98 o
  11  11   2          3.08         -1.84        51.62 o
  12  11   2       1010.91       1295.06       122.09 o
   0  12   2      16999.24      16907.48       294.65 o
   1  12   2       3637.43       4016.22        59.76 o
   2  12   2       8939.56       8576.49       107.30 o
   3  12   2      12167.49      12533.65       117.39 o
   4  12   2       1614.71       1603.28        46.73 o
   5  12   2       4932.32       5022.75        80.08 o
   6  12   2       5472.16       5179.10        93.45 o
   7  12   2       2356.43       2440.04        71.59 o
   8  12   2       6521.68       6506.29       120.74 o
   9  12   2        176.85         72.49        55.30 o
  10  12   2       3475.94       3519.95       133.83 o
  11  12   2       1168.12       1124.41        97.04 o
  12  12   2        581.53        794.72       104.02 o
   0  13   2       5195.32       5689.64       105.66 o
   1  13   2       2270.04       2403.93       122.08 o
   2  13   2       6410.44       6389.84        81.66 o
   3  13   2       8013.70       7847.88        99.82 o
   4  13   2        425.40        368.68        36.95 o
   5  13   2       8593.40       8257.46       105.05 o
   6  13   2        198.90        210.32        47.94 o
   7  13   2       2858.38       2874.15        93.64 o
   8  13   2       3261.09       3152.29       109.54 o
   9  13   2         25.44         41.19        58.87 o
  10  13   2        676.21        672.23        82.23 o
  11  13   2       1483.53       1587.78       115.23 o
   0  14   2       2190.77       2200.99        80.26 o
   1  14   2       3076.76       3066.68        63.66 o
   2  14   2        957.33        999.86        46.67 o
   3  14   2      12094.30      11905.26       125.07 o
   4  14   2         64.79         33.91        52.03 o
   5  14   2      14444.00      14320.03       162.03 o
   6  14   2        149.90         80.50        42.87 o
   7  14   2       4965.04       4867.76       122.68 o
   8  14   2        678.41        621.26        72.16 o
   9  14   2          2.71         48.43        62.34 o
  10  14   2         80.59        106.86        64.01 o
  11  14   2       2058.48       2205.18       144.82 o
   0  15   2       5868.23       6021.50       129.95 o
   1  15   2          8.77         64.63        47.03 o
   2  15   2       1925.27       1887.93        63.45 o
   3  15   2       4840.70       4945.05        88.22 o
   4  15   2         58.39         46.51        37.73 o
   5  15   2       3027.15       3068.55        85.22 o
   6  15   2        492.50        605.46        59.50 o
   7  15   2       1763.05       1747.80        81.40 o
   8  15   2       1805.14       1658.04       103.58 o
   9  15   2          4.17        106.79        72.42 o
  10  15   2       1517.45       1735.81       112.16 o
   0  16   2      19179.34      19565.28       346.30 o
   1  16   2        405.97        437.45        46.71 o
   2  16   2       5203.54       5072.37       103.53 o
   3  16   2        581.04        474.83        51.19 o
   4  16   2        390.33        412.86        46.58 o
   5  16   2        497.86        456.34        59.65 o
   6  16   2       2109.74       2326.13        97.34 o
   7  16   2         22.89         14.39        54.97 o
   8  16   2       5359.06       5479.51       162.46 o
   9  16   2         37.36          3.95        65.44 o
  10  16   2       2794.08       2735.85       198.75 o
   0  17   2       5453.47       5465.04       179.63 o
   1  17   2         24.80         68.13        49.76 o
   2  17   2       5514.85       5523.45       125.62 o
   3  17   2        643.16        680.75        56.63 o
   4  17   2         45.43        140.33        87.33 o
   5  17   2       1687.38       1769.68        95.83 o
   6  17   2        924.62       1068.34        89.88 o
   7  17   2        165.05         98.96        81.81 o
   8  17   2       4023.34       3870.72       167.45 o
   9  17   2        123.39        114.38        87.41 o
   0  18   2       2531.56       2295.04       131.51 o
   1  18   2        237.84        345.48        61.92 o
   2  18   2       2205.42       2052.56        89.13 o
   3  18   2       2020.38       2006.06        98.23 o
   4  18   2        121.84        134.48        63.68 o
   5  18   2       3429.39       3373.55       142.21 o
   6  18   2       1376.00       1509.19       121.48 o
   7  18   2        881.14        880.67       122.65 o
   8  18   2       1505.88       1394.64       140.93 o
   0  19   2         29.46        -88.14        88.14 o
   1  19   2        293.00        381.54        70.88 o
   2  19   2        132.42        145.04        60.36 o
   3  19   2       2917.45       3049.46       131.69 o
   4  19   2          4.93        135.39        95.00 o
   5  19   2       2021.19       2054.89       158.36 o
   6  19   2         69.87          6.16        85.81 o
   0  20   2        422.28        583.86        99.59 o
   1  20   2        384.23        406.51        74.71 o
   2  20   2        291.35        289.44        77.95 o
   3  20   2       2987.12       2966.68       163.19 o
   4  20   2         64.91        158.99        86.23 o
   5  20   2       3346.97       3328.88       174.32 o
   0  21   2       2277.23       2110.86       170.47 o
   1  21   2        112.83         11.46        70.97 o
   2  21   2       1500.16       1590.47       118.62 o
   2   0   3      12081.18       9602.18        58.51 o
   4   0   3     106605.10     112119.00       552.83 o
   6   0   3      96961.95      95583.78       598.25 o
   8   0   3      15296.69      15947.48       222.02 o
  10   0   3       8349.72       9195.27       146.05 o
  12   0   3       6660.66       6647.62       188.58 o
  14   0   3      10298.41      10243.81       344.11 o
   1   1   3       7728.97       6826.32        51.64 o
   2   1   3      29806.00      30511.96       101.80 o
   3   1   3          6.01         41.51        16.96 o
   4   1   3       1727.18       1853.62        25.82 o
   5   1   3        848.93        878.74        34.45 o
   6   1   3       9146.02       8387.12        88.23 o
   7   1   3       6285.14       6115.60        60.29 o
   8   1   3       4449.16       4453.07        75.89 o
   9   1   3        284.50        275.47        30.19 o
  10   1   3        644.32        975.90        96.45 o
  11   1   3        471.07        564.15        54.19 o
  12   1   3       1843.54       1719.11        70.57 o
  13   1   3        100.05        241.92        58.72 o
  14   1   3       1500.36       1549.59       125.00 o
  15   1   3         18.84        178.89       185.92 o
   1   2   3      63806.95      68377.15       269.38 o
   2   2   3      22775.32      22300.34       103.87 o
   3   2   3      21883.88      20646.57       100.46 o
   4   2   3       6997.41       6111.61        53.65 o
   5   2   3       5810.21       5788.06        66.34 o
   6   2   3      12565.74      11816.48        81.30 o
   7   2   3       8442.69       8475.25        73.48 o
   8   2   3        730.62        753.45        32.20 o
   9   2   3      32481.05      32069.81       223.95 o
  10   2   3        409.34        484.12        39.81 o
  11   2   3      10968.29      10111.15       133.28 o
  12   2   3        646.75        698.62        52.94 o
  13   2   3        663.74        665.49        98.04 o
  14   2   3       1268.45       1096.51       116.29 o
   1   3   3      28119.70      28043.57       125.93 o
   2   3   3      24238.06      28022.35       109.82 o
   3   3   3       3199.58       3642.83        40.84 o
   4   3   3       1075.15       1009.90        26.59 o
   5   3   3        343.18        580.85        23.16 o
   6   3   3        390.55        469.50        23.23 o
   7   3   3       6546.24       6907.35       137.68 o
   8   3   3       1046.12       1188.77        51.02 o
   9   3   3       5367.09       5736.94       188.99 o
  10   3   3         63.69         67.46        37.41 o
  11   3   3       1936.57       1822.80        80.39 o
  12   3   3          6.66         -2.73        39.80 o
  13   3   3         39.65        137.66        63.19 o
  14   3   3         21.42         68.84        68.55 o
   1   4   3       1760.49       2232.42        27.21 o
   2   4   3       5907.47       5526.82        34.40 o
   3   4   3      16442.78      16568.52        90.17 o
   4   4   3      75718.55      78692.23       346.00 o
   5   4   3        432.93        552.92        36.56 o
   6   4   3      11538.76      10589.66        90.96 o
   7   4   3      13794.84      12329.54       107.46 o
   8   4   3        922.27        738.80        36.34 o
   9   4   3      12063.61      11697.83       122.30 o
  10   4   3       3179.07       3111.04        71.08 o
  11   4   3       4634.61       4406.17        85.53 o
  12   4   3       3905.48       3881.90       100.24 o
  13   4   3        412.41        400.37        63.83 o
  14   4   3       3672.81       3933.76       139.58 o
   1   5   3       1592.98       1426.86        23.75 o
   2   5   3        929.37       1065.24        39.85 o
   3   5   3       2655.25       2828.66        37.81 o
   4   5   3      36457.20      37391.03       299.86 o
   5   5   3         45.94         91.81        37.70 o
   6   5   3      11192.56      10851.55        96.43 o
   7   5   3        680.88        724.80        35.12 o
   8   5   3        462.43        562.02        40.97 o
   9   5   3       1820.84       1683.78        53.32 o
  10   5   3        572.66        682.95        59.47 o
  11   5   3       1578.65       1509.18        82.27 o
  12   5   3       3076.86       3065.88       108.10 o
  13   5   3         19.43        120.38        52.26 o
  14   5   3       1770.69       1767.46       114.05 o
   1   6   3      10017.88       9976.46        98.61 o
   2   6   3      54558.49      56016.23       244.37 o
   3   6   3          6.47         51.61        15.74 o
   4   6   3      67109.48      67641.57       321.86 o
   5   6   3          0.95        -12.96        19.79 o
   6   6   3      41042.36      40770.86       247.56 o
   7   6   3        457.60        456.11        33.54 o
   8   6   3       6371.68       6662.43       155.95 o
   9   6   3       3205.53       3144.83        64.19 o
  10   6   3       3525.46       3589.43       104.60 o
  11   6   3        284.79        281.90        51.36 o
  12   6   3       8753.09       8652.06       162.99 o
  13   6   3         46.63         67.50        52.66 o
  14   6   3       6183.53       6043.44       188.40 o
   1   7   3       1435.42       1149.68        33.14 o
   2   7   3         76.79         37.59        14.31 o
   3   7   3       4085.87       4279.12        56.99 o
   4   7   3       2501.97       2573.32        59.00 o
   5   7   3          2.33        115.72        41.77 o
   6   7   3       1608.17       1442.52        72.26 o
   7   7   3       6425.42       6071.53        77.14 o
   8   7   3          2.30         49.60        41.09 o
   9   7   3       6609.08       6180.77        92.77 o
  10   7   3        141.84        564.15        70.88 o
  11   7   3       1881.98       1804.17        75.75 o
  12   7   3        256.09        371.76        62.76 o
  13   7   3         32.47         32.99        62.00 o
  14   7   3        498.14        568.46        99.62 o
   1   8   3      89574.95      98307.45       435.62 o
   2   8   3       4125.19       4110.85        46.36 o
   3   8   3       9686.43       9512.68       170.48 o
   4   8   3         97.83         80.36        23.73 o
   5   8   3       3519.33       3355.09        76.63 o
   6   8   3         83.51         62.26        28.37 o
   7   8   3      17626.61      17045.12       150.64 o
   8   8   3         16.18         78.42        45.89 o
   9   8   3      27352.81      27315.43       257.90 o
  10   8   3         71.97        140.90        43.21 o
  11   8   3       8745.58       8649.34       152.60 o
  12   8   3        627.58        618.03        69.10 o
  13   8   3        131.35        171.51        75.64 o
   1   9   3       8470.72       7169.88        59.71 o
   2   9   3       4904.19       4820.15        54.40 o
   3   9   3       6725.03       6576.00        67.29 o
   4   9   3      12450.37      12425.96       100.60 o
   5   9   3         37.68        146.27        59.81 o
   6   9   3        651.67        726.52        41.93 o
   7   9   3       1381.46       1542.58        76.26 o
   8   9   3        269.02        292.37        47.30 o
   9   9   3       4023.00       4067.09        92.68 o
  10   9   3        170.23        124.25        48.67 o
  11   9   3        702.68        704.09        68.37 o
  12   9   3        421.10        441.20        71.72 o
  13   9   3         48.31        102.95        79.20 o
   1  10   3      20887.95      21918.26       142.59 o
   2  10   3      14398.10      13969.04       106.45 o
   3  10   3       1316.24       1528.64        51.24 o
   4  10   3      32291.14      33400.40       219.93 o
   5  10   3        307.37        455.74        40.56 o
   6  10   3      18034.63      18365.44       218.37 o
   7  10   3       7999.68       8356.72       114.62 o
   8  10   3       1612.25       1752.75        59.25 o
   9  10   3       6153.32       6067.43       106.65 o
  10  10   3       1437.56       1258.00        74.37 o
  11  10   3        798.29        825.80        77.47 o
  12  10   3       4720.85       4782.51       190.37 o
  13  10   3          2.81         48.77        87.59 o
   1  11   3         53.62         72.18        24.24 o
   2  11   3       4544.33       4516.41        99.62 o
   3  11   3        891.90        700.95        32.38 o
   4  11   3      10319.33      10155.93       102.13 o
   5  11   3        140.53        232.66        57.08 o
   6  11   3       6190.53       6053.46       100.08 o
   7  11   3        452.81        462.64        45.24 o
   8  11   3       1264.65       1225.37        67.64 o
   9  11   3          3.79         57.24        48.25 o
  10  11   3        236.00        378.80        64.98 o
  11  11   3        152.42        194.26        69.03 o
  12  11   3       1560.02       1522.75       104.46 o
   1  12   3       4591.95       4692.68        67.89 o
   2  12   3       6371.47       6604.40        77.88 o
   3  12   3        439.74        430.89        33.94 o
   4  12   3      24058.14      23494.93       190.29 o
   5  12   3         50.40         56.51        37.18 o
   6  12   3      10724.79      10450.10       134.03 o
   7  12   3       2114.25       1982.55        68.31 o
   8  12   3        731.33        846.81        62.83 o
   9  12   3       2578.62       2764.65        92.70 o
  10  12   3        771.05        831.63        94.62 o
  11  12   3       1379.20       1444.72       109.91 o
  12  12   3       4483.00       4263.26       170.14 o
   1  13   3       6857.32       6693.66        84.84 o
   2  13   3        277.58        416.06        51.96 o
   3  13   3        361.38        378.28        37.18 o
   4  13   3        620.10        740.33        42.53 o
   5  13   3        432.56        671.99        54.23 o
   6  13   3       1002.31        903.55        52.27 o
   7  13   3       2748.15       2553.44        96.93 o
   8  13   3         28.28        123.76        71.30 o
   9  13   3       3881.12       3612.44       118.26 o
  10  13   3        220.97        175.40        65.97 o
  11  13   3        378.46        466.90        92.65 o
   1  14   3      18193.29      17462.22       165.13 o
   2  14   3          5.31          6.46        27.74 o
   3  14   3       9698.97       9209.23       112.17 o
   4  14   3        403.88        508.36        43.52 o
   5  14   3        198.72        363.96        61.55 o
   6  14   3        683.62        703.15        53.76 o
   7  14   3       9509.56       9444.05       174.49 o
   8  14   3          1.48          5.17        60.66 o
   9  14   3      10050.93      10264.00       212.60 o
  10  14   3          0.26        -35.71        73.13 o
  11  14   3       3530.57       3651.39       158.40 o
   1  15   3       5131.56       5138.02        82.59 o
   2  15   3       1866.26       1787.31        66.15 o
   3  15   3       1815.43       2036.92        68.68 o
   4  15   3        926.24       1051.46        58.96 o
   5  15   3        115.98        241.59        82.97 o
   6  15   3       1455.88       1385.25        74.19 o
   7  15   3       1777.21       1817.18        92.41 o
   8  15   3        567.78        580.65        82.84 o
   9  15   3       1193.82       1253.32        95.28 o
  10  15   3         99.72        101.35        75.50 o
   1  16   3        694.56        660.09        52.12 o
   2  16   3       5740.06       5755.27       104.45 o
   3  16   3        210.05        192.62        49.32 o
   4  16   3       8998.65       9226.28       147.19 o
   5  16   3         15.83          5.71        41.93 o
   6  16   3       8052.27       8248.24       154.48 o
   7  16   3        473.32        448.01        72.27 o
   8  16   3       1049.33       1245.85       102.10 o
   9  16   3       1004.83       1065.10       105.86 o
   1  17   3        121.36        173.89        56.25 o
   2  17   3        666.63        728.70        64.99 o
   3  17   3        185.75        194.00        43.38 o
   4  17   3       2827.56       2742.44        98.41 o
   5  17   3          5.04         47.32        50.06 o
   6  17   3       2190.45       2137.39       126.86 o
   7  17   3          4.97        -15.85        66.34 o
   8  17   3         83.62        260.63       153.58 o
   9  17   3          2.44        187.28        92.93 o
   1  18   3       4725.61       4680.70       115.09 o
   2  18   3        928.89        966.68        76.22 o
   3  18   3       1036.72       1090.77        93.15 o
   4  18   3       2718.47       2845.37       117.34 o
   5  18   3        174.31        185.05       107.14 o
   6  18   3       1355.99       1267.17       118.33 o
   7  18   3       1495.36       1671.72       202.16 o
   8  18   3        207.08        218.28       101.26 o
   1  19   3       1855.65       1956.28        91.99 o
   2  19   3         18.40        -58.61        61.49 o
   3  19   3        601.21        828.70        92.33 o
   4  19   3         47.47         20.54        72.96 o
   5  19   3        160.10        174.24       107.14 o
   6  19   3          5.77        -41.18        91.72 o
   1  20   3       4861.82       4927.66       149.51 o
   2  20   3        534.63        404.62        84.68 o
   3  20   3       1672.49       1705.78       117.69 o
   4  20   3        625.64        582.85       103.68 o
   5  20   3        221.19        356.83       102.04 o
   1  21   3        280.67        267.37        92.10 o
   2  21   3        166.45        281.63        86.83 o
   0   0   4        202.40       1759.83        80.49 o
   2   0   4      12346.54      10276.77       128.06 o
   4   0   4        303.77        549.42       107.67 o
   6   0   4        835.11       1157.10        96.87 o
   8   0   4       4755.18       5187.67       226.18 o
  10   0   4        157.77        340.82        65.21 o
  12   0   4        201.01        172.27        66.78 o
  14   0   4         41.02        237.10       142.63 o
   0   1   4      89037.83      85165.27       329.63 o
   1   1   4      10594.65      10087.12        65.68 o
   2   1   4     113293.98     113813.82       488.08 o
   3   1   4      30086.21      29519.91       120.51 o
   4   1   4        483.21        423.54        17.97 o
   5   1   4      47352.29      49091.21       211.75 o
   6   1   4       2432.60       2170.59        66.21 o
   7   1   4       3533.49       3892.90        47.77 o
   8   1   4      36022.07      35879.80       218.84 o
   9   1   4         14.78        -28.79        28.79 o
  10   1   4      16292.47      16122.32       141.80 o
  11   1   4       1995.73       1814.76        60.82 o
  12   1   4       3214.56       3176.83        92.83 o
  13   1   4       3390.64       3423.57       121.79 o
  14   1   4         57.56         52.14        95.52 o
   0   2   4      18334.94      17390.80       120.70 o
   1   2   4       6229.24       7234.45        36.96 o
   2   2   4      23861.63      23076.61        96.45 o
   3   2   4      11979.19      12069.36       133.45 o
   4   2   4        766.68        766.17        59.56 o
   5   2   4       2178.75       2853.09        88.77 o
   6   2   4         36.08        258.18        34.17 o
   7   2   4       3478.61       3751.01        62.61 o
   8   2   4         37.89         71.06        40.26 o
   9   2   4        111.26        340.15        74.51 o
  10   2   4          4.06         -8.59        31.04 o
  11   2   4        574.48        829.26        87.38 o
  12   2   4         51.13         35.14        39.92 o
  13   2   4        327.91        439.65        71.99 o
  14   2   4          0.29         33.73        82.49 o
   0   3   4          8.87         92.34        43.17 o
   1   3   4      12411.92      12995.67       102.31 o
   2   3   4      27974.93      31652.12       162.08 o
   3   3   4      74026.80      76664.62       316.13 o
   4   3   4        436.43        555.40        51.46 o
   5   3   4      65445.02      66341.52       321.83 o
   6   3   4        531.62        612.18        29.31 o
   7   3   4      26712.17      26849.52       190.45 o
   8   3   4        771.04        792.35        36.54 o
   9   3   4         34.47         21.53        29.92 o
  10   3   4       1090.62       1054.54        48.50 o
  11   3   4      11857.32      11506.94       147.51 o
  12   3   4        901.52        844.43        61.08 o
  13   3   4      11037.03      11348.55       195.36 o
  14   3   4         25.85        -36.45        65.17 o
   0   4   4       3060.65       3153.86        34.55 o
   1   4   4        759.80       1397.51        30.85 o
   2   4   4       6695.90       6476.01        70.72 o
   3   4   4      20585.62      21238.11       107.77 o
   4   4   4       1252.24       1173.92        72.54 o
   5   4   4          4.91        201.39        34.20 o
   6   4   4        322.17        423.87        29.58 o
   7   4   4       1347.53       1266.42        65.16 o
   8   4   4         70.93         17.78        29.64 o
   9   4   4         28.61        137.48        45.70 o
  10   4   4         90.90        166.75        47.32 o
  11   4   4         94.50        121.44        38.48 o
  12   4   4         32.43        121.82        47.65 o
  13   4   4        159.78        229.29        56.43 o
  14   4   4         64.82         63.55        68.17 o
   0   5   4     102991.75      95587.91       867.90 o
   1   5   4          4.84        129.67        17.31 o
   2   5   4     111671.69     113551.25       428.74 o
   3   5   4      15292.87      15693.47        76.55 o
   4   5   4         93.41        163.70        26.17 o
   5   5   4      14661.17      14689.02       104.96 o
   6   5   4      16894.54      17032.75       126.79 o
   7   5   4        439.03        333.09        30.85 o
   8   5   4      32701.23      31378.96       232.31 o
   9   5   4          0.92         40.62        31.46 o
  10   5   4      25552.58      24979.55       229.27 o
  11   5   4        347.00        484.39        47.73 o
  12   5   4       2784.98       2993.26       123.40 o
  13   5   4       1259.55       1196.31        78.90 o
  14   5   4        442.86        353.31        89.32 o
   0   6   4      31833.96      37116.86       438.95 o
   1   6   4         60.19         82.19        17.94 o
   2   6   4       1335.56       1271.50        35.96 o
   3   6   4       3898.09       3947.15        49.43 o
   4   6   4        491.40        474.89        67.07 o
   5   6   4         18.31         25.34        35.03 o
   6   6   4        361.48        584.54        76.04 o
   7   6   4       1404.17       1338.27        67.08 o
   8   6   4        165.65        193.46        34.58 o
   9   6   4        655.91        756.37        45.66 o
  10   6   4        150.47        233.92        46.81 o
  11   6   4         11.85         -4.92        43.64 o
  12   6   4        281.90        435.28        60.31 o
  13   6   4        107.99        151.48        59.89 o
  14   6   4          2.41        112.68        80.38 o
   0   7   4      42127.22      41537.57      1073.42 o
   1   7   4      24079.29      26339.28       147.28 o
   2   7   4       4810.08       5138.76        50.13 o
   3   7   4      53955.25      54797.51       238.72 o
   4   7   4       4213.64       3862.34        51.37 o
   5   7   4      49581.76      49316.76       278.94 o
   6   7   4       3817.57       3729.11        67.10 o
   7   7   4      16978.70      17725.26       150.51 o
   8   7   4      19111.27      18890.17       168.49 o
   9   7   4        103.56        135.85        59.17 o
  10   7   4      11019.34      10372.66       136.52 o
  11   7   4       6606.92       6859.34       133.79 o
  12   7   4       1170.46       1065.73        69.34 o
  13   7   4       4758.37       4838.90       136.21 o
  14   7   4        152.68         92.88        89.69 o
   0   8   4       6634.52       7320.26       100.39 o
   1   8   4       1907.01       2224.86        46.07 o
   2   8   4         47.12        152.05        34.92 o
   3   8   4       2812.70       2898.85        42.55 o
   4   8   4        206.94        188.86        24.08 o
   5   8   4        473.65        358.71        28.51 o
   6   8   4          5.07          1.26        24.64 o
   7   8   4        214.56        411.88        82.77 o
   8   8   4         58.59         16.91        29.97 o
   9   8   4        158.27        524.99       122.74 o
  10   8   4         65.82         91.58        40.21 o
  11   8   4        166.92        291.48        55.17 o
  12   8   4          9.47         71.52        62.05 o
  13   8   4        165.96        134.92        70.54 o
   0   9   4      21020.45      19172.58       211.68 o
   1   9   4       2624.86       2929.86        91.25 o
   2   9   4       9087.58       9301.53        78.53 o
   3   9   4      23651.66      22843.46       151.10 o
   4   9   4       1432.53       1390.66        36.43 o
   5   9   4      39209.03      37711.64       344.33 o
   6   9   4       2726.42       2752.02        55.74 o
   7   9   4      13534.22      12886.33       144.44 o
   8   9   4       5059.46       4864.13        83.60 o
   9   9   4         95.21         73.95        37.42 o
  10   9   4       3654.05       3521.88        92.82 o
  11   9   4       5282.55       5142.75       117.23 o
  12   9   4        568.06        706.39        77.94 o
  13   9   4       7737.98       7502.55       190.19 o
   0  10   4         61.01          6.84        27.68 o
   1  10   4        151.70       1779.37        66.24 o
   2  10   4        655.09        797.44        31.55 o
   3  10   4       2128.74       2097.50        43.35 o
   4  10   4          6.29        274.82        95.03 o
   5  10   4          2.83          8.00        32.57 o
   6  10   4        364.93        543.70        72.37 o
   7  10   4       2003.13       1983.18        63.61 o
   8  10   4        496.81        384.29        43.94 o
   9  10   4        138.21        270.58        53.21 o
  10  10   4         48.34         -6.00        49.49 o
  11  10   4         19.09         15.99        50.32 o
  12  10   4          8.18          1.71        63.02 o
  13  10   4          2.02        -31.25        74.37 o
   0  11   4      37527.71      35771.91       413.37 o
   1  11   4         14.72         95.81        42.35 o
   2  11   4      22057.53      22692.12       163.32 o
   3  11   4         16.23         67.74        25.36 o
   4  11   4       1507.84       1393.20        46.68 o
   5  11   4       2239.39       2256.77        73.92 o
   6  11   4      12216.27      11939.42       142.10 o
   7  11   4        578.17        545.18        46.31 o
   8  11   4      15488.18      15640.89       182.90 o
   9  11   4         41.72         70.85        49.76 o
  10  11   4      12945.81      12797.77       217.66 o
  11  11   4          6.94        -63.22        63.22 o
  12  11   4       2173.35       2169.63       123.93 o
   0  12   4       3852.49       3603.98        85.77 o
   1  12   4        451.24        489.56        34.18 o
   2  12   4          0.76          8.52        25.46 o
   3  12   4       3351.02       2942.99        54.75 o
   4  12   4        786.09        867.90        47.95 o
   5  12   4        640.29        541.69        44.14 o
   6  12   4        617.45        637.93        49.92 o
   7  12   4        706.88        687.65        52.72 o
   8  12   4        141.42        175.40        51.84 o
   9  12   4         78.22        202.29        57.52 o
  10  12   4         97.68        120.81        65.77 o
  11  12   4         23.90         71.27        63.40 o
  12  12   4         26.27         41.72        76.32 o
   0  13   4       2661.63       2920.12        92.37 o
   1  13   4       3190.87       3116.17        64.30 o
   2  13   4       6317.55       6350.36        98.49 o
   3  13   4      12755.06      12409.14       124.77 o
   4  13   4        355.01        343.82        37.46 o
   5  13   4      18997.98      18554.88       189.41 o
   6  13   4        745.31        701.32        50.85 o
   7  13   4       6772.00       6590.21       112.46 o
   8  13   4       4132.78       3692.54       107.60 o
   9  13   4         22.02         16.45        58.12 o
  10  13   4       1464.77       1455.71       104.53 o
  11  13   4       2771.68       2690.67       139.23 o
   0  14   4        291.72        493.05        50.90 o
   1  14   4         89.08        272.35        48.17 o
   2  14   4         24.66          0.94        33.64 o
   3  14   4         23.43        128.95        50.66 o
   4  14   4         41.45         43.53        33.26 o
   5  14   4         62.39         78.73        38.10 o
   6  14   4          9.08         44.91        38.92 o
   7  14   4         71.39         91.38        65.98 o
   8  14   4        530.84        702.58        69.46 o
   9  14   4         18.43        184.60        70.33 o
  10  14   4          0.09        120.81        91.86 o
  11  14   4         42.60        102.06        86.65 o
   0  15   4      17414.73      16719.81       237.04 o
   1  15   4       1213.41       1282.46        52.02 o
   2  15   4       4168.50       4055.96        86.02 o
   3  15   4      14220.88      13703.88       166.32 o
   4  15   4        590.85        669.39        52.78 o
   5  15   4       8283.17       8129.28       145.14 o
   6  15   4       1542.53       1415.66        69.80 o
   7  15   4       4042.85       3883.62       118.63 o
   8  15   4       4719.52       4645.30       137.29 o
   9  15   4        213.80        157.96        78.84 o
  10  15   4       3317.10       3522.37       133.24 o
   0  16   4       1107.17       1214.47        74.10 o
   1  16   4         17.78         26.82        40.09 o
   2  16   4         94.97        172.10        58.31 o
   3  16   4         15.98        108.21        51.16 o
   4  16   4         18.64         90.49        47.05 o
   5  16   4        353.37        385.95        69.40 o
   6  16   4         60.98        173.42        55.92 o
   7  16   4         53.55         29.39        54.77 o
   8  16   4         53.94         29.07        66.78 o
   9  16   4          7.50        -57.75        80.45 o
   0  17   4       9324.92       9367.08       233.15 o
   1  17   4        146.89        319.94        60.38 o
   2  17   4       8679.05       8705.71       143.95 o
   3  17   4        981.38       1083.72        67.12 o
   4  17   4        401.62        479.55        74.48 o
   5  17   4       1184.60       1039.29        81.72 o
   6  17   4       3085.77       3066.66       132.28 o
   7  17   4         68.85         74.23        83.74 o
   8  17   4       7787.64       8023.40       271.05 o
   9  17   4         47.96        116.51       296.33 o
   0  18   4        361.82        304.83        87.21 o
   1  18   4          1.80        -20.48        47.93 o
   2  18   4        214.37        190.61        60.46 o
   3  18   4          0.38        107.34        69.15 o
   4  18   4          2.34         63.01        63.88 o
   5  18   4         80.96        -15.12        60.63 o
   6  18   4        276.20        258.57        79.99 o
   7  18   4         53.82         14.31        88.94 o
   0  19   4        241.56        372.09       102.73 o
   1  19   4        944.89        959.09        79.86 o
   2  19   4        377.88        413.61        68.24 o
   3  19   4       7390.62       7149.56       182.78 o
   4  19   4          2.01         11.98        62.79 o
   5  19   4       6711.75       7367.00       291.23 o
   6  19   4         71.09        135.23       102.38 o
   0  20   4          9.74        146.49        86.81 o
   1  20   4          0.05        234.25        76.20 o
   2  20   4          1.39         71.41        65.49 o
   3  20   4         12.43         21.15        71.85 o
   4  20   4         13.51         48.85        84.91 o
   5  20   4         51.61         35.72        88.23 o
   0  21   4       4403.35       4691.99       203.49 o
   1  21   4        104.73         62.00        72.88 o
   2  21   4       2361.14       2098.16       130.44 o
   2   0   5     118413.86     121204.23       578.78 o
   4   0   5      37396.67      37479.55       248.64 o
   6   0   5      34362.39      35988.06       259.97 o
   8   0   5       8096.43       7885.96       114.99 o
  10   0   5       5321.62       4856.24       109.23 o
  12   0   5       7854.86       8359.83       229.15 o
  14   0   5       9398.02       8760.67       409.15 o
   1   1   5        149.04        272.30        27.76 o
   2   1   5      11409.55      12357.39        63.11 o
   3   1   5      19833.32      19537.33       217.19 o
   4   1   5       8904.13       9283.98        67.72 o
   5   1   5         31.17         78.57        16.15 o
   6   1   5        773.96        819.12        25.59 o
   7   1   5       1212.67       1125.15        33.65 o
   8   1   5        380.95        528.51        44.37 o
   9   1   5       1959.89       1623.50        44.29 o
  10   1   5        601.04        757.68        57.93 o
  11   1   5       1620.48       1542.92        56.87 o
  12   1   5        568.85        745.92        62.24 o
  13   1   5          7.30        159.95        58.12 o
  14   1   5        338.03        502.86       116.65 o
   1   2   5     162639.95     164928.42       483.54 o
   2   2   5       2544.88       2747.89        59.03 o
   3   2   5      65464.88      64909.66       238.36 o
   4   2   5         55.36        177.43        27.93 o
   5   2   5       1674.56       1665.90        41.66 o
   6   2   5       3071.19       3088.44        51.87 o
   7   2   5      38434.70      38977.82       211.78 o
   8   2   5       1920.42       1850.29        48.12 o
   9   2   5      29651.57      30560.51       233.12 o
  10   2   5         18.45         86.79        32.06 o
  11   2   5      10703.27      10902.28       134.81 o
  12   2   5       1335.04       1175.60        64.04 o
  13   2   5        733.39        928.20        89.27 o
  14   2   5       2208.19       2140.82       125.36 o
   1   3   5       8026.83       6075.58        38.37 o
   2   3   5        987.76        849.57        21.61 o
   3   3   5        724.01        751.62        30.64 o
   4   3   5      22281.48      24996.10       129.90 o
   5   3   5       2203.67       2631.26       132.68 o
   6   3   5       1098.28       1094.40        32.35 o
   7   3   5       1129.52       1256.65        53.46 o
   8   3   5        496.24        476.35        33.32 o
   9   3   5       2059.76       2291.68        55.44 o
  10   3   5        356.21        572.08        53.00 o
  11   3   5        914.32        810.60        51.50 o
  12   3   5         12.02         35.03        42.00 o
  13   3   5          1.25        185.49        71.03 o
  14   3   5         22.47        111.50        83.70 o
   1   4   5      17887.46      14745.02        78.88 o
   2   4   5      26640.92      25685.79       112.41 o
   3   4   5      24071.03      23920.40       121.39 o
   4   4   5      68850.27      73691.34       332.80 o
   5   4   5          9.98         60.93        34.37 o
   6   4   5      19080.39      19400.12       136.01 o
   7   4   5       9034.14       8639.39       110.12 o
   8   4   5       1531.49       1509.90        45.53 o
   9   4   5      12160.67      11731.65       123.23 o
  10   4   5       2272.91       2157.41        82.09 o
  11   4   5       6056.69       6208.25       106.27 o
  12   4   5       6439.35       6274.53       120.00 o
  13   4   5        623.81        734.01        83.09 o
  14   4   5       4341.51       4159.69       166.57 o
   1   5   5       9651.87       9883.33       116.04 o
   2   5   5       5412.47       4759.33        65.40 o
   3   5   5       1304.51       1047.71        31.26 o
   4   5   5        356.32        306.91        67.16 o
   5   5   5        969.38        759.65        28.24 o
   6   5   5       3446.04       4029.21        64.95 o
   7   5   5        615.33        802.65        78.74 o
   8   5   5        342.98        478.84        51.66 o
   9   5   5        216.98        191.81        36.77 o
  10   5   5       1310.37       1467.25        59.61 o
  11   5   5          6.38          7.98        37.14 o
  12   5   5        319.06        506.70        59.41 o
  13   5   5          0.80         48.97        55.84 o
  14   5   5        448.41        508.15        86.73 o
   1   6   5      40569.65      45938.12       212.27 o
   2   6   5      40490.62      40494.36       260.59 o
   3   6   5        263.12        164.43        17.16 o
   4   6   5      52802.37      54692.72       288.13 o
   5   6   5        471.89        392.05        28.45 o
   6   6   5      32178.58      31784.79       209.62 o
   7   6   5       9709.56       9556.70       101.04 o
   8   6   5       4281.16       4438.28        73.86 o
   9   6   5       3841.64       3565.10        70.76 o
  10   6   5       2314.63       2070.40        66.94 o
  11   6   5        406.69        541.84        52.15 o
  12   6   5       8943.22       8817.36       156.82 o
  13   6   5         47.31         41.40        53.55 o
  14   6   5       6837.76       6690.88       235.91 o
   1   7   5      30504.90      31774.49       167.70 o
   2   7   5       1018.36        956.84        59.33 o
   3   7   5         10.03         54.36        24.94 o
   4   7   5       1209.62       1284.44        34.76 o
   5   7   5        581.20        761.79        51.65 o
   6   7   5       7601.13       7473.58        83.01 o
   7   7   5        558.54        780.35        41.17 o
   8   7   5        140.27        187.64        38.34 o
   9   7   5       2840.41       2705.21        67.36 o
  10   7   5         96.75         97.92        46.20 o
  11   7   5        343.22        415.11        74.44 o
  12   7   5        916.96        739.45        62.34 o
  13   7   5         21.40         31.55        58.36 o
  14   7   5        222.87        216.81        97.00 o
   1   8   5      94751.12      98056.91       457.22 o
   2   8   5        817.51       1082.34        36.86 o
   3   8   5      13572.71      12332.40        94.20 o
   4   8   5       2567.20       2457.60        49.93 o
   5   8   5       2333.15       1986.60        43.12 o
   6   8   5        169.92        285.80        40.40 o
   7   8   5      22177.18      21711.27       181.99 o
   8   8   5         23.21         36.06        36.83 o
   9   8   5      31150.98      30922.16       284.14 o
  10   8   5        409.73        464.52        48.27 o
  11   8   5       8071.34       7767.06       142.34 o
  12   8   5        314.57        455.70        68.26 o
  13   8   5          5.83         63.62        65.73 o
   1   9   5       1109.05        892.81        61.30 o
   2   9   5       1097.13        800.72        42.38 o
   3   9   5       4359.13       3848.73        76.89 o
   4   9   5        169.72        157.33        32.51 o
   5   9   5         94.22        241.33        70.88 o
   6   9   5       1570.22       1259.25        46.72 o
   7   9   5       4020.24       3598.12        70.35 o
   8   9   5        205.89        232.94        40.53 o
   9   9   5       1419.11       1322.43        56.21 o
  10   9   5        229.85        318.70        47.85 o
  11   9   5        365.78        393.16        64.86 o
  12   9   5         10.66        -16.24        55.62 o
  13   9   5          0.05        -31.20        73.32 o
   1  10   5      29142.92      27818.00       187.81 o
   2  10   5      12878.35      12277.01       110.10 o
   3  10   5        866.64        721.20        32.13 o
   4  10   5      36572.52      37211.88       244.63 o
   5  10   5       2367.22       2251.88        58.37 o
   6  10   5      18487.85      17163.54       182.30 o
   7  10   5       7857.03       7930.24       116.24 o
   8  10   5       1375.38       1274.02        74.54 o
   9  10   5       8695.35       8620.93       134.76 o
  10  10   5        976.59        785.74        70.71 o
  11  10   5       1158.87       1145.34        84.32 o
  12  10   5       5948.89       6027.47       160.98 o
  13  10   5          0.86         19.55        95.10 o
   1  11   5       1889.16       1937.03        50.24 o
   2  11   5        332.32        495.84        40.40 o
   3  11   5        649.96        632.37        34.54 o
   4  11   5       2749.30       2585.49        59.00 o
   5  11   5        614.26        627.69        56.51 o
   6  11   5       2192.08       2193.74        65.54 o
   7  11   5        123.66        110.21        40.44 o
   8  11   5          1.90         61.65        43.34 o
   9  11   5         17.15        -50.98        50.98 o
  10  11   5        142.54        441.95        95.79 o
  11  11   5         12.20         43.83        69.56 o
  12  11   5        859.43       1034.83       106.50 o
   1  12   5      12856.43      13085.72       128.20 o
   2  12   5       9651.37       9847.96       102.53 o
   3  12   5       1545.68       1510.14        56.61 o
   4  12   5      39824.86      39759.68       287.98 o
   5  12   5          2.24         35.27        35.45 o
   6  12   5      13947.91      13379.91       173.56 o
   7  12   5       2954.79       3078.25        84.98 o
   8  12   5        748.12        737.39        56.53 o
   9  12   5       5205.43       5284.92       133.63 o
  10  12   5       1385.51       1370.93        87.76 o
  11  12   5       1783.09       1967.68       121.38 o
  12  12   5       4796.29       4820.92       179.12 o
   1  13   5       1544.24       1395.71        54.60 o
   2  13   5       1315.55       1087.53        45.88 o
   3  13   5        849.17       1000.00        48.97 o
   4  13   5       2097.54       2216.63        65.74 o
   5  13   5         25.24         90.29        42.25 o
   6  13   5        894.16        876.92        54.12 o
   7  13   5        243.61        305.80        50.51 o
   8  13   5          0.21        -10.53        49.10 o
   9  13   5        383.05        409.45        71.75 o
  10  13   5         14.18        -30.89        63.38 o
  11  13   5        489.42        651.07        98.37 o
   1  14   5      17958.84      18361.10       192.76 o
   2  14   5        179.61        178.28        36.51 o
   3  14   5       9386.87       9554.67       127.33 o
   4  14   5         26.82         12.69        32.41 o
   5  14   5        578.05        686.40        54.63 o
   6  14   5        158.51        162.78        44.45 o
   7  14   5       7656.11       7538.79       137.36 o
   8  14   5         35.03        -20.27        53.02 o
   9  14   5      10370.45      10747.04       213.55 o
  10  14   5        169.71        171.53        78.81 o
  11  14   5       4191.11       3972.09       168.54 o
   1  15   5        699.40        776.23        43.70 o
   2  15   5        815.58        870.51        59.18 o
   3  15   5         37.20        205.43        68.66 o
   4  15   5       1695.89       1660.69        69.03 o
   5  15   5         46.30        101.45        45.46 o
   6  15   5        519.18        622.32        61.72 o
   7  15   5        470.18        592.43        67.55 o
   8  15   5         19.37        167.64        99.94 o
   9  15   5        759.86        732.61        91.11 o
  10  15   5          3.96         57.92        77.28 o
   1  16   5        812.50        842.65        49.08 o
   2  16   5       7515.07       7403.43       129.00 o
   3  16   5          8.45         -2.37        40.28 o
   4  16   5       9644.38       9370.46       163.19 o
   5  16   5         24.70         59.64        54.11 o
   6  16   5       7559.18       7387.82       154.25 o
   7  16   5        407.79        435.49        86.97 o
   8  16   5       1186.08       1254.43       100.44 o
   9  16   5        919.83        919.79       127.43 o
   1  17   5         24.98         70.51        42.89 o
   2  17   5        632.11        730.12        63.70 o
   3  17   5        145.89        210.87        50.31 o
   4  17   5        444.81        484.75        62.23 o
   5  17   5          3.43        141.97        62.87 o
   6  17   5        411.33        367.98        72.49 o
   7  17   5          0.12        -36.68        71.45 o
   8  17   5         20.11         21.26        86.29 o
   1  18   5       3815.67       3806.92       118.82 o
   2  18   5       1421.15       1224.17        87.22 o
   3  18   5       1674.90       1651.14        96.90 o
   4  18   5       4605.77       4685.47       132.91 o
   5  18   5        234.17        158.88        58.53 o
   6  18   5       2887.77       3014.65       146.62 o
   7  18   5       1631.01       1606.86       153.95 o
   1  19   5        508.45        605.14        73.19 o
   2  19   5         32.53         39.19        64.67 o
   3  19   5        167.58        140.98        98.88 o
   4  19   5         25.04        -45.72        72.70 o
   5  19   5          8.24          5.91        86.32 o
   6  19   5         84.53         -4.05       103.14 o
   1  20   5       4706.46       4596.33       141.53 o
   2  20   5        755.71        802.33        96.95 o
   3  20   5       1204.79       1138.69       103.58 o
   4  20   5        883.23        939.03       123.21 o
   1  21   5        110.36        109.35        66.32 o
   0   0   6      33690.81      28835.91       545.42 o
   2   0   6      18325.33      15298.11       177.84 o
   4   0   6      11178.69      12456.39       220.62 o
   6   0   6       1789.18       1872.46        56.16 o
   8   0   6       5371.29       5430.84        94.35 o
  10   0   6      20493.49      19752.57       235.18 o
  12   0   6       3465.51       3038.85       162.11 o
  14   0   6         54.71        320.83       154.15 o
   0   1   6      24973.19      29914.55       199.91 o
   1   1   6       5391.78       7075.48        50.65 o
   2   1   6      21093.60      22120.09        98.30 o
   3   1   6      15087.29      15683.52       109.70 o
   4   1   6       1090.19       1508.21        25.83 o
   5   1   6       1048.66        761.78        63.35 o
   6   1   6       6688.21       6397.51        55.82 o
   7   1   6       1435.92       1271.81        32.77 o
   8   1   6      23749.40      23627.32       176.57 o
   9   1   6        235.04        223.66        28.65 o
  10   1   6       7676.33       7580.66       105.62 o
  11   1   6        246.71        422.82        52.72 o
  12   1   6       2349.62       2548.04        97.97 o
  13   1   6       3270.76       2953.61       105.16 o
  14   1   6         35.05        119.39        89.20 o
   0   2   6      97863.70     104014.30       607.48 o
   1   2   6      19686.97      20594.11        89.18 o
   2   2   6       1974.32       1232.85        36.83 o
   3   2   6      20605.67      18299.76       158.86 o
   4   2   6        950.25        890.26        42.07 o
   5   2   6      45122.00      45271.48       246.67 o
   6   2   6         10.57         29.40        20.80 o
   7   2   6       1397.71       1428.74        34.89 o
   8   2   6       1014.67        843.61        39.23 o
   9   2   6        329.43        383.89        56.91 o
  10   2   6       1301.83       1134.78        48.03 o
  11   2   6       5290.60       5067.33        94.90 o
  12   2   6          1.86         17.70        43.26 o
  13   2   6       2224.92       2333.88       112.51 o
  14   2   6         38.61        -29.99        74.95 o
   0   3   6      21398.45      24659.97       213.93 o
   1   3   6       1853.07       1941.94        34.46 o
   2   3   6        117.75        337.03        36.96 o
   3   3   6      59740.24      60995.47       292.52 o
   4   3   6        138.62        149.17        24.23 o
   5   3   6      30080.69      26813.49       152.79 o
   6   3   6        305.71        319.02        25.75 o
   7   3   6      16408.98      16058.71       125.68 o
   8   3   6        275.20        347.66        31.35 o
   9   3   6         17.74         24.63        30.01 o
  10   3   6         88.29         26.18        31.81 o
  11   3   6       4273.02       4227.25        92.30 o
  12   3   6        440.40        314.54        44.23 o
  13   3   6       9396.89       9342.91       192.73 o
  14   3   6          8.45        -53.21        74.86 o
   0   4   6        545.97        896.44        35.83 o
   1   4   6         56.58         24.68        21.79 o
   2   4   6      11037.00       9261.65        51.01 o
   3   4   6        277.96        410.49        23.39 o
   4   4   6       1772.29       1698.20        40.95 o
   5   4   6      16153.51      15929.20       117.41 o
   6   4   6       8195.45       8253.06        77.33 o
   7   4   6       2173.87       2014.64        45.34 o
   8   4   6       1811.71       1769.59        51.21 o
   9   4   6         33.01         79.24        32.41 o
  10   4   6       3302.21       3017.32        93.60 o
  11   4   6       1682.49       1736.03        67.41 o
  12   4   6        275.25        425.38        52.68 o
  13   4   6       2485.82       2429.82       121.79 o
  14   4   6         51.50        169.05        92.58 o
   0   5   6     102624.19     109198.23      1137.80 o
   1   5   6        233.07        442.36        23.23 o
   2   5   6      60864.78      66778.47       365.90 o
   3   5   6       1297.66       1205.07        27.79 o
   4   5   6        425.59        728.34        57.09 o
   5   5   6      20032.61      20843.90       142.20 o
   6   5   6      13727.53      13865.50       111.59 o
   7   5   6         17.66         17.67        34.45 o
   8   5   6      28299.35      28667.64       221.15 o
   9   5   6         60.75         75.98        31.87 o
  10   5   6      17115.29      17302.77       192.74 o
  11   5   6        480.88        521.42        52.32 o
  12   5   6       2268.93       2440.56        88.30 o
  13   5   6        425.21        543.70        85.04 o
  14   5   6        221.15        349.54       100.12 o
   0   6   6     112276.01     126718.37       819.24 o
   1   6   6        458.46        524.63        54.85 o
   2   6   6       7475.44       7366.02        60.69 o
   3   6   6        159.73        179.55        23.06 o
   4   6   6        179.56        420.20        46.83 o
   5   6   6       7348.41       7339.53        72.75 o
   6   6   6       7759.84       7850.02       156.15 o
   7   6   6        357.30        287.77        32.97 o
   8   6   6      18466.68      18496.58       161.72 o
   9   6   6          4.92         41.02        38.53 o
  10   6   6       8855.79       8972.16       129.71 o
  11   6   6        809.35        729.07        54.55 o
  12   6   6        441.23        594.78        65.26 o
  13   6   6         15.09         -2.80        70.91 o
  14   6   6         23.40        -36.47        83.38 o
   0   7   6      79660.57      88166.59       789.49 o
   1   7   6       7999.43       9248.40        72.16 o
   2   7   6      12167.81      11680.19       159.64 o
   3   7   6      22115.20      21803.35       131.62 o
   4   7   6          2.08        105.59        46.28 o
   5   7   6       8024.38       7507.38        74.11 o
   6   7   6       1474.44       1883.39       161.06 o
   7   7   6       8420.74       8719.29        97.23 o
   8   7   6       6779.58       6726.73        93.33 o
   9   7   6         41.45         59.88        37.50 o
  10   7   6       5140.92       5175.97        98.71 o
  11   7   6       2687.83       2553.64        85.92 o
  12   7   6        724.01        879.21        70.33 o
  13   7   6       4698.39       4967.62       192.31 o
   0   8   6        614.47        878.19       119.20 o
   1   8   6       7110.34       6946.41        65.43 o
   2   8   6         11.28         -8.63        20.50 o
   3   8   6      14368.65      14269.11       104.44 o
   4   8   6       1142.34       1251.11        49.55 o
   5   8   6      29318.99      27925.38       249.19 o
   6   8   6        104.24        226.21        30.28 o
   7   8   6       7014.92       6802.21        92.42 o
   8   8   6         37.19         31.55        33.19 o
   9   8   6         34.59         62.52        50.36 o
  10   8   6          3.47         35.07        39.41 o
  11   8   6       2924.44       3111.52        98.30 o
  12   8   6         22.82         38.25        54.18 o
  13   8   6       2500.81       2548.21       135.11 o
   0   9   6      11947.87      12008.54       151.21 o
   1   9   6      12947.77      14097.94       104.23 o
   2   9   6       5300.58       5533.29        62.12 o
   3   9   6      26558.25      28021.90       182.32 o
   4   9   6        988.75       1111.51        49.13 o
   5   9   6      22167.36      22313.72       187.13 o
   6   9   6       1868.00       1838.69        66.01 o
   7   9   6       6130.50       5676.57        83.73 o
   8   9   6       4523.69       4544.45        80.66 o
   9   9   6         94.80         90.49        41.48 o
  10   9   6       1356.37       1316.95        71.75 o
  11   9   6       2612.53       2520.95       111.39 o
  12   9   6        124.65        156.45        69.43 o
  13   9   6       5020.20       5224.49       179.40 o
   0  10   6      25802.25      26488.74       277.64 o
   1  10   6        818.81        993.62        85.13 o
   2  10   6       6728.54       6699.48        71.17 o
   3  10   6       4405.48       4618.79        63.08 o
   4  10   6        216.79        264.18        31.26 o
   5  10   6       5050.73       5027.65        78.97 o
   6  10   6       3380.77       3692.71        78.84 o
   7  10   6       1203.80        991.61        56.32 o
   8  10   6       4024.71       4040.51        90.04 o
   9  10   6        258.29        281.42        50.98 o
  10  10   6       3617.31       3596.36       113.83 o
  11  10   6        497.34        595.95        84.57 o
  12  10   6        346.25        427.02        79.91 o
  13  10   6       1145.82       1143.78       125.66 o
   0  11   6      22297.82      22329.37       267.10 o
   1  11   6        464.44        411.21        37.47 o
   2  11   6      24820.31      24674.27       177.82 o
   3  11   6        457.44        408.14        31.99 o
   4  11   6       2577.22       2545.61        57.29 o
   5  11   6         76.84        104.76        38.42 o
   6  11   6       5805.37       5622.70        98.27 o
   7  11   6        145.86        250.11        43.82 o
   8  11   6       9467.89       9570.03       137.98 o
   9  11   6         72.02         54.62        46.41 o
  10  11   6       7819.12       7843.72       173.80 o
  11  11   6         39.03        -60.17        60.17 o
  12  11   6       2220.51       2298.75       125.22 o
   0  12   6       4050.67       4269.53       106.98 o
   1  12   6        528.28        494.22        37.91 o
   2  12   6       5729.34       5551.94        74.56 o
   3  12   6        753.28        685.95        40.22 o
   4  12   6       1673.89       1929.31        92.62 o
   5  12   6       2159.16       2090.96        65.14 o
   6  12   6       4854.54       4797.79        91.92 o
   7  12   6        958.02        776.05        56.58 o
   8  12   6       4334.46       4108.20       112.13 o
   9  12   6         30.35         51.67        53.63 o
  10  12   6       2574.82       2505.80       115.15 o
  11  12   6        501.15        429.26        96.40 o
  12  12   6        846.36        928.94       113.90 o
   0  13   6       1562.74       1809.04       123.81 o
   1  13   6       3831.72       3629.88        69.77 o
   2  13   6       1440.93       1463.37        84.64 o
   3  13   6      11622.23      11441.00       127.25 o
   4  13   6         77.85        106.50        33.72 o
   5  13   6      10818.08      10413.03       137.40 o
   6  13   6        148.01        147.90        43.66 o
   7  13   6       4011.00       4093.53        96.17 o
   8  13   6        820.12        922.30        65.87 o
   9  13   6         13.84         19.99        53.55 o
  10  13   6        742.42        842.05        95.57 o
  11  13   6       1383.94       1306.47       102.12 o
   0  14   6         24.94        122.42        88.29 o
   1  14   6       2666.91       2479.37        72.17 o
   2  14   6         51.95         72.08        34.80 o
   3  14   6      12931.05      12643.74       145.78 o
   4  14   6         23.90         64.70        41.58 o
   5  14   6       8698.99       8471.18       127.97 o
   6  14   6          8.85        -43.38        43.65 o
   7  14   6       2241.92       2154.12       103.98 o
   8  14   6         14.45         12.34        53.91 o
   9  14   6          7.25        108.13        69.12 o
  10  14   6         63.55         40.16        74.13 o
  11  14   6       1271.73       1303.82       103.75 o
   0  15   6       7677.31       7742.20       151.07 o
   1  15   6        706.76        701.09        48.98 o
   2  15   6       3416.73       3496.29        81.06 o
   3  15   6       7498.12       7118.46       114.66 o
   4  15   6        288.11        312.02        52.30 o
   5  15   6       5860.63       6016.56       112.71 o
   6  15   6        343.52        422.69        56.20 o
   7  15   6       1725.20       1913.86        89.68 o
   8  15   6       3066.71       2822.42       111.72 o
   9  15   6         66.99        115.73        76.26 o
  10  15   6       1500.17       1835.08       128.54 o
   0  16   6       6796.98       6661.72       144.78 o
   1  16   6        578.95        582.83        45.03 o
   2  16   6       3506.66       3369.24        83.73 o
   3  16   6        184.19        240.35        57.63 o
   4  16   6        786.02        840.44        70.33 o
   5  16   6          4.89         18.32        47.52 o
   6  16   6        726.68        863.01        75.65 o
   7  16   6        267.34        464.64       102.30 o
   8  16   6       2984.21       3123.25       158.15 o
   9  16   6          3.95        111.79        91.82 o
   0  17   6       7980.16       7913.03       191.63 o
   1  17   6          1.25          9.06        41.21 o
   2  17   6       5355.07       5137.89       111.17 o
   3  17   6        509.98        527.05        64.47 o
   4  17   6         32.46         79.13        57.71 o
   5  17   6        675.49        696.69        82.04 o
   6  17   6       1547.42       1521.65        99.13 o
   7  17   6         89.67         81.13        77.99 o
   8  17   6       4019.58       4156.46       180.74 o
   0  18   6       2909.44       3050.11       205.06 o
   1  18   6        266.32        358.02        67.28 o
   2  18   6       1162.57       1212.02        85.92 o
   3  18   6       1434.68       1512.32        92.83 o
   4  18   6          4.74        -65.99        65.99 o
   5  18   6       1252.84       1282.62        84.05 o
   6  18   6        657.17        795.11       102.98 o
   7  18   6        493.82        575.91       104.87 o
   0  19   6         93.30         53.99        78.53 o
   1  19   6        651.70        768.64        93.76 o
   2  19   6          1.94         50.54        65.42 o
   3  19   6       5202.82       5143.34       187.34 o
   4  19   6          5.22          7.44        68.60 o
   5  19   6       5155.67       5381.03       247.50 o
   6  19   6         72.52        135.34       105.66 o
   0  20   6        445.66        456.40       128.80 o
   1  20   6        185.90        210.78        76.53 o
   2  20   6        119.02         60.40        73.72 o
   3  20   6       1385.40       1444.12       114.46 o
   4  20   6          0.39         28.30       109.05 o
   0  21   6       2545.02       2691.66       212.74 o
   1  21   6         86.28         92.47        95.85 o
   2   0   7      26648.18      26071.02       326.65 o
   4   0   7        121.10        144.55        20.09 o
   6   0   7      11402.36      11483.51       115.46 o
   8   0   7       5972.06       6134.31       136.76 o
  10   0   7         29.54        261.88       114.39 o
  12   0   7       4816.59       4571.92       177.91 o
  14   0   7       3063.44       3174.96       209.15 o
   1   1   7       2137.33       2314.89        43.07 o
   2   1   7      42449.80      43146.98       191.90 o
   3   1   7      15414.87      17584.62        99.70 o
   4   1   7      32150.75      31266.99       148.90 o
   5   1   7       1167.28       1040.66        28.05 o
   6   1   7      31272.00      30527.86       162.59 o
   7   1   7       9407.09       8959.04        87.72 o
   8   1   7       1909.66       2019.35        47.95 o
   9   1   7       3332.95       3144.62        61.06 o
  10   1   7       1031.18        935.40        51.88 o
  11   1   7       6650.15       6532.19       119.76 o
  12   1   7       7582.54       7341.75       145.24 o
  13   1   7        214.73        300.42        62.58 o
  14   1   7       3941.52       3917.49       179.71 o
   1   2   7        490.27        355.85        20.67 o
   2   2   7       1954.55       2076.00        49.98 o
   3   2   7      16792.81      17298.91       112.72 o
   4   2   7       1934.08       2338.80        75.32 o
   5   2   7        967.96       1105.29        57.26 o
   6   2   7       1266.90       1151.30        43.45 o
   7   2   7      12565.19      11806.91       101.25 o
   8   2   7       1302.01       1276.11        43.17 o
   9   2   7       7724.74       6986.93        99.15 o
  10   2   7        679.53        675.87        47.12 o
  11   2   7       2572.16       2605.11        82.55 o
  12   2   7        223.19        193.30        57.53 o
  13   2   7        116.38        223.39        77.68 o
  14   2   7        638.21        676.06        96.56 o
   1   3   7      54573.00      58030.18       271.62 o
   2   3   7       9623.41      10364.48        58.17 o
   3   3   7      14492.78      13598.28        91.07 o
   4   3   7      13937.83      13913.72        98.43 o
   5   3   7         91.33        346.51        33.84 o
   6   3   7       1651.79       1584.80        34.60 o
   7   3   7      19713.59      20377.18       149.74 o
   8   3   7       1387.17       1192.38        40.94 o
   9   3   7      14788.11      14839.24       152.67 o
  10   3   7         50.72         13.54        35.05 o
  11   3   7       9086.84       8853.57       132.24 o
  12   3   7        277.78        197.63        59.68 o
  13   3   7        126.48        340.88       100.06 o
  14   3   7         52.64         98.41        68.01 o
   1   4   7       9850.95       9405.99        83.97 o
   2   4   7      26601.64      29179.10       120.33 o
   3   4   7       1115.32       1019.61        37.04 o
   4   4   7      23465.84      24498.49       153.26 o
   5   4   7         23.03         15.17        19.82 o
   6   4   7       4093.22       4066.78        81.12 o
   7   4   7       2919.94       2914.32        58.23 o
   8   4   7         59.73         46.35        29.52 o
   9   4   7       3586.34       3659.69        76.44 o
  10   4   7         10.41         37.00        55.34 o
  11   4   7       2762.90       2457.26        74.54 o
  12   4   7       2741.30       2507.92       100.29 o
  13   4   7        252.10        153.41        86.55 o
  14   4   7       1256.32       1313.56       125.93 o
   1   5   7       3853.34       4101.44        67.42 o
   2   5   7      36626.57      38167.70       157.37 o
   3   5   7          9.96          2.67        20.61 o
   4   5   7      41903.18      41858.12       236.89 o
   5   5   7       3114.27       2710.25        82.17 o
   6   5   7      32708.88      32645.48       208.83 o
   7   5   7       1331.78       1469.59        42.63 o
   8   5   7       3978.08       3711.63        71.56 o
   9   5   7       3464.54       3520.36        75.86 o
  10   5   7       1250.65       1452.03        64.97 o
  11   5   7        852.25        795.52        59.29 o
  12   5   7       8441.51       8679.54       150.61 o
  13   5   7         17.56         76.26        64.76 o
  14   5   7       5324.54       5124.52       219.70 o
   1   6   7      14061.81      15918.24       106.77 o
   2   6   7      13757.36      14643.85       105.23 o
   3   6   7         22.91         20.57        21.33 o
   4   6   7       9523.08       9299.61        87.07 o
   5   6   7         52.38         78.60        21.37 o
   6   6   7       5004.86       4757.72        65.03 o
   7   6   7       2308.96       2210.30        51.73 o
   8   6   7        485.94        604.52        49.58 o
   9   6   7       2783.91       2717.04        68.58 o
  10   6   7        430.39        568.04        50.05 o
  11   6   7        135.55         58.31        43.59 o
  12   6   7       2980.44       2652.43        99.48 o
  13   6   7         70.75         90.77        63.00 o
  14   6   7       1468.08       1510.38       119.49 o
   1   7   7      36752.47      36968.37       220.88 o
   2   7   7       9996.87       8958.63        73.58 o
   3   7   7        547.09        625.26        33.22 o
   4   7   7      18666.25      18794.45       127.79 o
   5   7   7        100.40        228.29        38.73 o
   6   7   7      10776.49      10429.15       102.68 o
   7   7   7      14134.31      13885.82       130.66 o
   8   7   7        999.40       1089.14       107.44 o
   9   7   7      16710.52      16667.04       184.01 o
  10   7   7        534.39        650.64        51.04 o
  11   7   7       3461.02       3485.28        91.22 o
  12   7   7       2430.68       2269.87        90.24 o
  13   7   7        130.79        178.16        84.34 o
   1   8   7      34231.56      34264.09       196.32 o
   2   8   7       5206.04       5312.49        56.64 o
   3   8   7       3858.38       3830.82        67.32 o
   4   8   7       4354.46       4352.32       126.30 o
   5   8   7       1828.43       1948.48        94.09 o
   6   8   7       1538.06       1559.79        59.07 o
   7   8   7      10961.31      10663.38       135.52 o
   8   8   7        167.35        234.82        41.48 o
   9   8   7       5277.30       5215.93        96.88 o
  10   8   7        560.67        601.33        52.10 o
  11   8   7       1612.78       1756.24        85.26 o
  12   8   7         73.50        104.52        57.21 o
  13   8   7          8.37        -62.56        75.97 o
   1   9   7      41377.15      43688.78       286.90 o
   2   9   7       5118.99       4768.73        58.57 o
   3   9   7       7994.31       7630.72        76.63 o
   4   9   7       7042.38       7084.87        87.31 o
   5   9   7       2411.87       2195.51        56.32 o
   6   9   7       7625.57       7670.35       102.85 o
   7   9   7      11541.55      11366.89       140.75 o
   8   9   7        794.57        740.45        60.08 o
   9   9   7      11532.32      11414.21       161.25 o
  10   9   7         74.61         52.64        47.32 o
  11   9   7       3283.45       3375.78       117.91 o
  12   9   7        898.60        893.89        89.88 o
  13   9   7         64.17        164.67        91.15 o
   1  10   7      11660.17      11927.39       108.80 o
   2  10   7       3877.99       3954.74        58.99 o
   3  10   7       1494.87       1457.01        41.21 o
   4  10   7       5053.35       4236.10        64.00 o
   5  10   7         79.93        118.49        39.28 o
   6  10   7       5192.51       5114.87        91.01 o
   7  10   7       2230.92       2440.26       118.75 o
   8  10   7        966.82        996.61        61.30 o
   9  10   7       2555.96       2708.89        90.53 o
  10  10   7        122.75        299.14        62.77 o
  11  10   7        894.70       1016.88        86.67 o
  12  10   7       2036.23       1900.52       104.59 o
   1  11   7        193.19        176.10        46.27 o
   2  11   7      10452.90      10622.74       101.64 o
   3  11   7        115.75        344.81        53.82 o
   4  11   7      41307.99      39490.88       275.74 o
   5  11   7        111.18        155.57        51.13 o
   6  11   7      12667.35      12638.18       150.16 o
   7  11   7        220.10        151.31        55.30 o
   8  11   7        868.84       1044.59        68.96 o
   9  11   7          6.75        -34.75        47.97 o
  10  11   7        948.81        995.03        80.50 o
  11  11   7         22.97         82.44        60.24 o
  12  11   7       5361.42       5196.16       171.48 o
   1  12   7       1839.75       1692.82        52.30 o
   2  12   7       2487.32       2611.90        63.95 o
   3  12   7       1830.49       1763.67        48.87 o
   4  12   7      14559.73      14650.00       157.58 o
   5  12   7        306.70        297.71        43.20 o
   6  12   7       4068.58       4264.54        93.06 o
   7  12   7       1222.53       1190.31        63.47 o
   8  12   7        121.58        208.47        73.94 o
   9  12   7       1451.21       1311.75        85.95 o
  10  12   7        361.57        589.95       117.07 o
  11  12   7       1011.24       1178.69       101.35 o
  12  12   7       1132.18       1044.17       103.70 o
   1  13   7      13186.09      12966.22       140.04 o
   2  13   7       3182.62       3057.87        68.85 o
   3  13   7       2864.75       2694.73        62.16 o
   4  13   7       3792.31       3895.26        77.59 o
   5  13   7       1565.30       1456.57        67.16 o
   6  13   7       1235.04       1264.96        59.35 o
   7  13   7       5154.92       5040.89       103.87 o
   8  13   7         37.25         96.61        50.02 o
   9  13   7       8186.20       8305.14       180.56 o
  10  13   7        196.90        357.43        78.90 o
  11  13   7       3719.63       3703.92       151.50 o
   1  14   7       3537.39       3700.21        76.01 o
   2  14   7        424.57        429.39        41.77 o
   3  14   7        825.03       1060.79       112.64 o
   4  14   7         85.65         88.18        39.12 o
   5  14   7         32.37         43.91        42.41 o
   6  14   7         19.15        -27.26        43.49 o
   7  14   7        673.75        776.62        68.93 o
   8  14   7         72.08        119.59        87.95 o
   9  14   7       1815.71       1939.52       129.60 o
  10  14   7         67.17        128.61        80.87 o
   1  15   7      12371.65      12286.48       163.61 o
   2  15   7       4169.43       4023.05        88.28 o
   3  15   7       2711.28       2630.42        74.48 o
   4  15   7       6460.32       6737.73       124.62 o
   5  15   7         82.21         87.37        52.38 o
   6  15   7       2888.55       2803.38        85.66 o
   7  15   7       3047.76       2800.00       104.17 o
   8  15   7        705.80        679.33        78.41 o
   9  15   7       4207.48       3971.68       146.98 o
  10  15   7        362.25        505.17       134.19 o
   1  16   7        711.47        739.73        49.30 o
   2  16   7        856.23       1025.77        58.64 o
   3  16   7         36.64         15.74        43.81 o
   4  16   7       1859.90       2048.44        79.60 o
   5  16   7          0.55         -6.36        52.49 o
   6  16   7       1856.91       1954.37        98.86 o
   7  16   7         17.67         75.23        73.53 o
   8  16   7        485.77        660.48       160.42 o
   9  16   7        380.58        568.65       122.33 o
   1  17   7         47.15         60.62        37.88 o
   2  17   7       3962.43       4088.71       102.68 o
   3  17   7       1025.14        893.52        71.61 o
   4  17   7       5977.93       6167.87       153.22 o
   5  17   7          0.08          3.64        50.57 o
   6  17   7       4269.91       4307.39       139.71 o
   7  17   7         19.79         28.47        66.74 o
   8  17   7        565.31        637.99       110.15 o
   1  18   7       2239.01       2320.52       103.12 o
   2  18   7        247.39        246.02        64.07 o
   3  18   7        578.69        547.79        70.21 o
   4  18   7       1001.17        960.84        92.35 o
   5  18   7         42.90          4.72        54.20 o
   6  18   7        677.81        783.16       114.21 o
   7  18   7        403.91        588.99       107.03 o
   1  19   7       5910.79       5887.42       162.54 o
   2  19   7        111.52         -7.60        60.38 o
   3  19   7       1322.10       1362.39       113.46 o
   4  19   7        116.24        151.49        83.80 o
   5  19   7        296.07        333.39       180.71 o
   6  19   7        177.30        210.17       118.11 o
   1  20   7       1167.04        959.99       108.35 o
   2  20   7        315.37        396.54        91.69 o
   3  20   7        243.09        300.37       110.79 o
   4  20   7        693.99        783.19       123.05 o
   0   0   8     126626.39     126522.41       968.30 o
   2   0   8       6489.40       7604.15        96.10 o
   4   0   8       5691.34       5610.26        75.37 o
   6   0   8      16563.11      16833.18       169.33 o
   8   0   8      34557.54      36798.72       324.23 o
  10   0   8      32709.93      33141.75       482.78 o
  12   0   8       3310.06       2963.89       143.91 o
  14   0   8        197.60        116.21       108.12 o
   0   1   8      30086.53      26766.74       185.44 o
   1   1   8        563.81        717.14        35.74 o
   2   1   8       6988.45       7181.58        58.11 o
   3   1   8       5300.72       5263.97        59.78 o
   4   1   8       2196.50       2738.18        57.58 o
   5   1   8         12.83         -7.60        17.53 o
   6   1   8         20.04         71.95        23.47 o
   7   1   8         15.40         47.14        24.45 o
   8   1   8       2062.54       2029.55        61.92 o
   9   1   8        395.62        388.01        40.28 o
  10   1   8         17.79        -21.59        38.52 o
  11   1   8        104.20        131.95        52.92 o
  12   1   8        185.03        310.22        69.94 o
  13   1   8        600.35        566.41        84.13 o
  14   1   8         59.29         71.22        80.69 o
   0   2   8      36313.47      36146.79       231.12 o
   1   2   8      16751.85      16346.74       125.36 o
   2   2   8       6925.74       7384.65        59.54 o
   3   2   8     115279.33     126087.16       491.15 o
   4   2   8         94.72        302.16        47.03 o
   5   2   8      80461.30      83340.55       375.99 o
   6   2   8       3179.52       2937.79        50.88 o
   7   2   8      10870.05      10761.92       114.40 o
   8   2   8       6741.41       6310.23        87.80 o
   9   2   8        528.09        604.12        55.08 o
  10   2   8       3664.69       3612.61        79.22 o
  11   2   8       7444.19       7610.13       142.04 o
  12   2   8        276.60        412.10        81.98 o
  13   2   8      11226.08      11498.83       250.16 o
  14   2   8        136.07        189.79        71.33 o
   0   3   8       5464.88       5623.24        81.08 o
   1   3   8       4115.72       3636.34        62.18 o
   2   3   8       2112.96       1522.39        50.74 o
   3   3   8      26455.49      29176.99       154.33 o
   4   3   8          3.89         31.08        22.95 o
   5   3   8       5296.74       5416.27        70.14 o
   6   3   8        353.44        392.83        33.80 o
   7   3   8       3633.30       3641.01        67.66 o
   8   3   8         52.76         84.26        32.93 o
   9   3   8         71.78        216.74        72.81 o
  10   3   8        640.78        673.65        48.95 o
  11   3   8        163.53        311.20        57.03 o
  12   3   8         52.94         15.94        55.52 o
  13   3   8        949.86        964.38        91.78 o
  14   3   8          1.03         67.95        79.19 o
   0   4   8      30073.79      29911.76       305.87 o
   1   4   8      30318.89      31841.87       171.96 o
   2   4   8      25045.54      24990.28       117.66 o
   3   4   8      65857.38      66035.73       323.31 o
   4   4   8      15716.31      15633.16       113.29 o
   5   4   8      33488.08      33951.57       216.35 o
   6   4   8       7656.24       8037.69        87.82 o
   7   4   8      12557.53      12989.69       122.88 o
   8   4   8       6171.74       6127.85        89.92 o
   9   4   8        162.96        198.20        37.94 o
  10   4   8      11030.84      10908.33       139.28 o
  11   4   8       3895.98       3330.56        86.36 o
  12   4   8       1931.24       1887.19        90.72 o
  13   4   8       8063.45       7692.75       240.11 o
  14   4   8         28.09        135.37        72.67 o
   0   5   8       1198.69       1362.22        49.51 o
   1   5   8        677.55        892.33        23.75 o
   2   5   8      10324.98      11142.98        92.25 o
   3   5   8       2159.77       2226.87        28.12 o
   4   5   8       4122.20       4016.05        82.38 o
   5   5   8        172.69        222.15        39.30 o
   6   5   8        187.40        241.86        45.85 o
   7   5   8        212.76        591.40       106.94 o
   8   5   8       7589.11       7292.12       106.73 o
   9   5   8         66.32        -17.23        33.04 o
  10   5   8        985.11       1028.52        78.34 o
  11   5   8        728.16        694.74        55.55 o
  12   5   8        261.03        387.86        73.54 o
  13   5   8          1.60        -14.56        70.05 o
  14   5   8         68.66         -3.96        80.68 o
   0   6   8      86828.13      91729.73       699.74 o
   1   6   8       6599.59       5933.63        77.29 o
   2   6   8      26822.86      27426.40       157.81 o
   3   6   8       8808.07       8233.57        70.92 o
   4   6   8        328.02        342.67        26.98 o
   5   6   8       3291.89       3112.01        64.56 o
   6   6   8      13270.81      12460.67       150.25 o
   7   6   8       2355.07       2116.59        67.34 o
   8   6   8      31599.68      30961.02       263.38 o
   9   6   8         56.88        128.08        40.59 o
  10   6   8      12956.04      12446.84       158.13 o
  11   6   8        298.78        276.19        51.29 o
  12   6   8       2101.06       2482.33       107.59 o
  13   6   8        526.80        391.06        89.58 o
  14   6   8         78.50        165.57       108.19 o
   0   7   8       1257.36       1333.85        65.71 o
   1   7   8         89.96        118.89        21.33 o
   2   7   8        406.88        466.76        46.25 o
   3   7   8        311.87        413.08        29.88 o
   4   7   8          2.41         12.32        22.85 o
   5   7   8         38.27         73.45        34.02 o
   6   7   8       1611.04       1567.52        52.63 o
   7   7   8       1439.01       1527.65        58.25 o
   8   7   8        229.62        289.02        44.43 o
   9   7   8          0.04         76.59        43.65 o
  10   7   8        389.30        467.04        58.24 o
  11   7   8         67.41         93.00        44.50 o
  12   7   8          1.02         36.73        53.21 o
  13   7   8        536.78        574.09       109.80 o
   0   8   8       3375.47       3175.02        74.84 o
   1   8   8       7248.79       7139.35        72.37 o
   2   8   8       1774.51       1993.70        54.76 o
   3   8   8      29732.72      30219.36       186.89 o
   4   8   8         57.32         85.70        28.25 o
   5   8   8      33465.11      33327.32       248.82 o
   6   8   8         79.75         72.83        31.53 o
   7   8   8      18851.98      19456.45       210.33 o
   8   8   8        536.81        613.75        51.77 o
   9   8   8         26.01         68.34        40.63 o
  10   8   8        532.74        574.52        52.28 o
  11   8   8       5292.60       5457.91       138.17 o
  12   8   8         77.68         86.46        91.17 o
  13   8   8       8468.93       8714.16       238.34 o
   0   9   8        756.28        573.14        49.53 o
   1   9   8        234.34         97.58        44.97 o
   2   9   8          1.62          3.05        21.07 o
   3   9   8          4.36        -23.50        23.50 o
   4   9   8        190.15        210.11        41.71 o
   5   9   8       2426.27       2284.59        62.58 o
   6   9   8         62.87         82.52        38.85 o
   7   9   8        639.16        991.63        95.56 o
   8   9   8        248.95        258.87        49.54 o
   9   9   8        115.21        125.61        50.90 o
  10   9   8         74.50         76.81        50.74 o
  11   9   8        154.50        363.75        87.41 o
  12   9   8         29.53         15.34        82.41 o
  13   9   8         65.06        105.00        83.02 o
   0  10   8      33653.11      35555.79       367.14 o
   1  10   8        811.87        718.36        39.24 o
   2  10   8      19996.69      19823.58       150.29 o
   3  10   8       4548.46       4537.77        71.91 o
   4  10   8        574.50        576.03        40.67 o
   5  10   8      12686.49      12583.59       142.67 o
   6  10   8       3817.46       3474.48        77.10 o
   7  10   8       1753.60       1786.98       119.21 o
   8  10   8      13007.49      13158.50       179.54 o
   9  10   8        136.94        281.61        63.24 o
  10  10   8       7009.89       7020.89       142.51 o
  11  10   8       1118.35       1093.27        86.81 o
  12  10   8       1466.17       1492.39       105.35 o
   0  11   8        342.96        375.69        52.40 o
   1  11   8          2.18         -6.13        25.07 o
   2  11   8        402.54        487.17        34.55 o
   3  11   8        130.50        148.63        30.04 o
   4  11   8        647.06        740.12       100.80 o
   5  11   8       1229.68       1023.73        52.41 o
   6  11   8        302.03        509.04        49.39 o
   7  11   8         43.66        116.26        51.64 o
   8  11   8         31.08         -4.27        49.73 o
   9  11   8        189.81        193.42        51.24 o
  10  11   8        443.81        509.72        88.04 o
  11  11   8         61.22        105.62        68.08 o
  12  11   8        264.45        434.33        93.29 o
   0  12   8      14236.99      13672.11       207.54 o
   1  12   8       2014.84       1749.74        70.38 o
   2  12   8      15962.14      16180.17       172.29 o
   3  12   8      10920.03      10909.53       115.31 o
   4  12   8        338.97        497.66        46.77 o
   5  12   8       7070.65       7637.22       117.02 o
   6  12   8       5976.93       5891.23       107.11 o
   7  12   8       3702.70       3741.64        95.71 o
   8  12   8       7355.52       7491.22       151.28 o
   9  12   8         13.27         -3.42        49.00 o
  10  12   8       8058.56       7788.96       207.49 o
  11  12   8        832.35        711.24        82.61 o
   0  13   8        527.02        525.25        63.76 o
   1  13   8        207.17        317.65        42.34 o
   2  13   8        136.89         68.32        35.99 o
   3  13   8        435.17        508.08        44.49 o
   4  13   8         24.06         24.61        50.97 o
   5  13   8         50.17        103.88        40.14 o
   6  13   8          3.28         33.58        40.00 o
   7  13   8        120.51        183.96        51.37 o
   8  13   8          2.96         15.30        45.38 o
   9  13   8         27.26         83.00        58.64 o
  10  13   8        100.59         83.04        67.08 o
  11  13   8         42.96        116.75        94.16 o
   0  14   8         16.17         97.20        60.51 o
   1  14   8       3299.15       3466.88        78.29 o
   2  14   8        302.99        257.97        46.95 o
   3  14   8      16727.84      17075.42       184.62 o
   4  14   8          1.25        121.25        58.67 o
   5  14   8      16621.11      15968.86       193.44 o
   6  14   8          0.68         86.75        67.25 o
   7  14   8       3436.08       3401.61       103.87 o
   8  14   8        554.42        660.28        72.51 o
   9  14   8          0.29        -77.77        77.77 o
  10  14   8        186.87        333.51       101.51 o
   0  15   8         56.65        309.14       134.64 o
   1  15   8         23.50         90.18        41.52 o
   2  15   8          4.96          8.48        36.50 o
   3  15   8         14.63         54.26        40.04 o
   4  15   8        115.30        231.37        52.21 o
   5  15   8        267.31        276.77        51.78 o
   6  15   8         10.31         54.37        57.60 o
   7  15   8          1.63         48.47        55.46 o
   8  15   8         80.80        169.25        71.53 o
   9  15   8          4.94        170.35        83.34 o
  10  15   8         18.25         77.40        93.85 o
   0  16   8      16997.95      17375.40       284.69 o
   1  16   8        931.30       1014.43        51.77 o
   2  16   8       8651.97       8690.71       133.22 o
   3  16   8        354.66        477.54        56.99 o
   4  16   8        324.46        334.50        58.13 o
   5  16   8        399.09        472.59        65.47 o
   6  16   8       2112.58       2163.59       114.03 o
   7  16   8        509.35        582.87        85.13 o
   8  16   8       6751.63       6680.47       234.00 o
   9  16   8          0.70        -25.55        77.66 o
   0  17   8       1531.21       1600.96       119.00 o
   1  17   8        153.09        108.12        45.21 o
   2  17   8        270.68        372.18        55.29 o
   3  17   8        214.57        324.54        82.99 o
   4  17   8         34.31         64.14        58.85 o
   5  17   8        133.00        247.13        74.36 o
   6  17   8          6.15         45.77        68.85 o
   7  17   8          8.82         39.16        68.45 o
   8  17   8        180.83        219.82       102.78 o
   0  18   8       8409.70       7973.62       227.93 o
   1  18   8        817.75        820.40        67.52 o
   2  18   8       2349.79       2385.46        95.93 o
   3  18   8       4147.88       4057.32       122.20 o
   4  18   8          2.13        -61.84        61.84 o
   5  18   8       4231.07       4088.68       144.90 o
   6  18   8       1286.00       1242.77       111.54 o
   7  18   8       1533.72       1553.93       128.63 o
   0  19   8          3.68        -95.01        95.01 o
   1  19   8         29.95        101.04        73.67 o
   2  19   8        114.04         38.80        75.51 o
   3  19   8        212.80        322.45        89.47 o
   4  19   8          7.49          4.04        77.73 o
   5  19   8        388.10        435.57       122.02 o
   0  20   8        620.20        676.97       151.00 o
   1  20   8        441.04        479.42       100.21 o
   2  20   8        431.33        452.16        86.02 o
   3  20   8       3043.17       3048.53       151.72 o
   2   0   9      18472.61      17277.72       190.08 o
   4   0   9       1062.41       1204.50        75.13 o
   6   0   9       2209.11       2228.31        47.49 o
   8   0   9         52.19        290.38       112.39 o
  10   0   9         25.24         86.02       111.36 o
  12   0   9        188.04        287.27       103.57 o
  14   0   9        176.48        232.37       118.60 o
   1   1   9      21505.49      20245.81       122.82 o
   2   1   9      84818.95      89181.41       386.64 o
   3   1   9      12102.48      12633.23        92.28 o
   4   1   9      68598.86      68707.32       342.86 o
   5   1   9       2950.35       2923.14        57.41 o
   6   1   9      31001.09      31050.55       181.96 o
   7   1   9       7611.57       6898.15        76.90 o
   8   1   9       2336.60       2309.28        80.00 o
   9   1   9       6470.90       6188.40       115.98 o
  10   1   9       1570.81       1661.44        74.48 o
  11   1   9       4150.42       4128.78       107.39 o
  12   1   9      10669.63      10425.77       184.83 o
  13   1   9         22.17         45.73        58.23 o
  14   1   9       5952.12       6031.96       205.58 o
   1   2   9       4924.56       5385.59        56.96 o
   2   2   9        967.69       1024.86        35.14 o
   3   2   9        190.60        391.15        48.09 o
   4   2   9       4317.22       4913.48        58.81 o
   5   2   9        982.71       1239.11        57.26 o
   6   2   9        184.49        176.75        28.62 o
   7   2   9       3079.35       2770.23        57.63 o
   8   2   9        139.91        193.51        34.57 o
   9   2   9        531.47        544.17        43.63 o
  10   2   9        562.44        465.54        49.68 o
  11   2   9         91.55        157.26        59.52 o
  12   2   9         76.66         56.81        54.19 o
  13   2   9         51.49        325.54        99.56 o
  14   2   9         65.95        247.81        81.00 o
   1   3   9     100666.98     105420.98       426.90 o
   2   3   9        214.27        297.24        21.16 o
   3   3   9      34084.30      36435.20       199.67 o
   4   3   9      10033.94      11190.84        93.11 o
   5   3   9        527.67        483.21        29.93 o
   6   3   9          4.73        -13.60        23.77 o
   7   3   9      32488.44      32743.58       242.74 o
   8   3   9       1601.41       1355.65        50.05 o
   9   3   9      37708.80      37839.77       313.33 o
  10   3   9        429.10        483.49        47.61 o
  11   3   9      12565.14      12334.10       194.38 o
  12   3   9        199.78        244.09        81.68 o
  13   3   9        235.36        221.43        71.43 o
  14   3   9         94.01         26.95        77.42 o
   1   4   9       1308.03       1332.60        42.98 o
   2   4   9         32.83         12.91        18.99 o
   3   4   9         12.90         73.38        39.64 o
   4   4   9       5895.02       5642.99        75.86 o
   5   4   9       1276.34       1354.06        48.26 o
   6   4   9         16.23        -12.46        26.58 o
   7   4   9        149.40        305.59        58.39 o
   8   4   9          8.64        127.26        39.87 o
   9   4   9        950.87       1247.06        97.97 o
  10   4   9          0.44        -28.80        36.04 o
  11   4   9        160.57        203.88        53.36 o
  12   4   9        295.31        436.26        94.32 o
  13   4   9          1.28        130.99        69.11 o
  14   4   9         95.25        110.21        75.39 o
   1   5   9      18736.10      19959.36       112.48 o
   2   5   9      50955.45      50658.99       221.70 o
   3   5   9        706.37        691.30        21.59 o
   4   5   9      66960.07      67083.93       422.48 o
   5   5   9       3322.31       3539.73        81.54 o
   6   5   9      41724.11      42432.64       291.36 o
   7   5   9       2242.87       2221.66        58.29 o
   8   5   9       5759.17       6036.33        93.74 o
   9   5   9        911.70        830.06        67.86 o
  10   5   9       2422.88       2553.79        72.45 o
  11   5   9        532.67        635.57        57.41 o
  12   5   9      11368.45      11448.31       203.14 o
  13   5   9          0.06        -66.89        73.37 o
  14   5   9       6194.50       6422.51       219.40 o
   1   6   9        227.06        489.97        23.12 o
   2   6   9         27.58        142.53        23.93 o
   3   6   9        410.46        487.87        20.07 o
   4   6   9       3366.44       3476.03        46.07 o
   5   6   9         48.43         81.80        28.37 o
   6   6   9        612.49        683.79        48.78 o
   7   6   9        120.02        175.54        33.81 o
   8   6   9        550.11        920.18        53.44 o
   9   6   9         12.49         -9.04        33.57 o
  10   6   9          7.18         95.41        43.23 o
  11   6   9        276.67        296.73        53.59 o
  12   6   9        173.22        237.39        78.99 o
  13   6   9          0.07         21.31        94.00 o
   1   7   9      25213.17      23995.95       150.70 o
   2   7   9       6726.79       6464.06       109.09 o
   3   7   9       8890.88       8478.53        73.36 o
   4   7   9      14452.89      13695.07       120.64 o
   5   7   9         76.39        117.67        56.43 o
   6   7   9      15423.08      14969.91       141.92 o
   7   7   9      14729.64      14758.19       150.90 o
   8   7   9       1634.61       1418.55        79.82 o
   9   7   9      12853.73      13262.12       159.36 o
  10   7   9       2275.00       2230.11        81.83 o
  11   7   9       1851.14       1860.52        76.53 o
  12   7   9       3438.77       3300.13       125.44 o
  13   7   9        172.83         59.82        77.24 o
   1   8   9       4068.27       4384.92        58.53 o
   2   8   9        146.61        186.14        23.15 o
   3   8   9        437.37        425.79        31.04 o
   4   8   9         13.59         24.03        28.90 o
   5   8   9         38.39        142.47        50.41 o
   6   8   9        851.43        826.32        60.34 o
   7   8   9        202.71        227.12        60.85 o
   8   8   9        615.12        588.43        46.17 o
   9   8   9       1354.20       1407.25        64.00 o
  10   8   9          3.11         41.83        53.37 o
  11   8   9        570.89        689.77        67.77 o
  12   8   9          3.20         88.17        65.10 o
  13   8   9         85.12        342.23       100.60 o
   1   9   9      42165.15      41637.80       284.59 o
   2   9   9       7146.30       7463.35        75.70 o
   3   9   9      11976.77      11997.00       133.62 o
   4   9   9       1628.25       1636.45        50.31 o
   5   9   9        782.05        818.09        47.71 o
   6   9   9       2789.14       2893.86        77.98 o
   7   9   9      19631.79      19065.57       215.56 o
   8   9   9       2366.84       2206.93        80.25 o
   9   9   9      15015.87      14615.67       199.88 o
  10   9   9         32.02         23.90        47.41 o
  11   9   9       4612.48       4321.44       127.33 o
  12   9   9       1514.32       1651.03       141.19 o
  13   9   9        270.05        249.64        93.52 o
   1  10   9        477.87        501.22        36.11 o
   2  10   9         10.41         36.73        26.49 o
   3  10   9         28.51         85.60        39.56 o
   4  10   9       1076.24       1090.87        55.81 o
   5  10   9         28.25         59.60        37.40 o
   6  10   9         22.99         54.67        45.75 o
   7  10   9        505.97        712.75        68.18 o
   8  10   9          0.81         78.33        46.27 o
   9  10   9         55.76         81.81        48.91 o
  10  10   9         82.75        116.92        55.41 o
  11  10   9         23.55         41.57        59.48 o
  12  10   9         51.40         61.15        73.95 o
   1  11   9         19.79          6.22        29.26 o
   2  11   9      12889.15      12357.16       116.68 o
   3  11   9         45.99          5.18        26.89 o
   4  11   9      45373.58      45957.84       449.13 o
   5  11   9         18.26         47.09        33.99 o
   6  11   9      15074.28      15168.58       189.70 o
   7  11   9          3.13        -28.17        39.72 o
   8  11   9       1344.87       1526.71        87.92 o
   9  11   9         78.91        108.88        51.80 o
  10  11   9        731.37        736.99        83.63 o
  11  11   9         61.15         77.73        62.58 o
  12  11   9       5653.63       5568.46       182.20 o
   1  12   9        721.82        858.63        47.89 o
   2  12   9        932.25        960.65        53.16 o
   3  12   9        173.90         95.37        31.99 o
   4  12   9        860.79        981.21        64.53 o
   5  12   9        189.82        183.75        39.84 o
   6  12   9         97.02        245.52        89.39 o
   7  12   9        504.31        599.38        58.15 o
   8  12   9        378.86        468.93        61.81 o
   9  12   9        196.80        198.63        57.63 o
  10  12   9        122.26        196.19        82.44 o
  11  12   9          4.72         58.71        65.72 o
   1  13   9      17369.40      17497.08       181.58 o
   2  13   9        911.83        748.47        50.73 o
   3  13   9       5457.44       4943.57        89.60 o
   4  13   9       3241.78       2918.28        72.89 o
   5  13   9         10.85         43.62        52.16 o
   6  13   9       2104.54       2140.28       111.84 o
   7  13   9       5517.26       5359.53       119.85 o
   8  13   9          6.56        -26.19        50.90 o
   9  13   9       9837.36       9597.81       189.34 o
  10  13   9        378.07        249.64        72.02 o
  11  13   9       4488.56       4744.58       182.76 o
   1  14   9       2917.94       2702.07        71.68 o
   2  14   9         29.18         80.26        38.57 o
   3  14   9        901.28        845.29        55.30 o
   4  14   9          2.55         27.84        42.92 o
   5  14   9        194.96        279.22        53.77 o
   6  14   9          5.01        -19.97        44.68 o
   7  14   9        590.97        815.87        71.81 o
   8  14   9          3.74          5.95        51.10 o
   9  14   9        579.50        584.11        80.64 o
  10  14   9         13.49         83.39        70.41 o
   1  15   9       9659.17       9558.27       140.75 o
   2  15   9       2971.58       2577.27        75.91 o
   3  15   9        985.21       1252.68        67.86 o
   4  15   9       4379.13       4175.14       105.87 o
   5  15   9        444.37        548.07        97.07 o
   6  15   9       3121.51       3087.02       127.01 o
   7  15   9       3045.80       3241.39       122.13 o
   8  15   9        593.44        754.39        97.39 o
   9  15   9       4619.61       4640.65       175.99 o
   1  16   9         11.31         19.73        42.96 o
   2  16   9        597.25        659.10        55.16 o
   3  16   9          2.69         79.73        46.59 o
   4  16   9       1336.51       1244.22        73.49 o
   5  16   9        143.95        128.98        60.75 o
   6  16   9        311.09        277.37        75.11 o
   7  16   9        129.00        253.04        77.76 o
   8  16   9         15.43         71.64        85.57 o
   9  16   9          6.76         55.07        88.96 o
   1  17   9        223.53        222.89        43.72 o
   2  17   9       4203.29       4001.23       107.86 o
   3  17   9        591.14        674.67        62.25 o
   4  17   9       8616.31       8812.18       183.23 o
   5  17   9         25.22         85.24        62.22 o
   6  17   9       7009.27       7289.12       211.35 o
   7  17   9        153.29        343.50        88.37 o
   8  17   9        684.20        797.82       110.15 o
   1  18   9         66.52         16.55        47.69 o
   2  18   9        457.31        490.75        66.71 o
   3  18   9         51.13         76.65        57.66 o
   4  18   9        548.05        545.80        79.80 o
   5  18   9          9.63          3.21        65.93 o
   6  18   9        153.74        130.57        81.25 o
   7  18   9         90.47         66.15        84.81 o
   1  19   9       7099.64       7069.38       185.62 o
   2  19   9         15.67        -46.66        70.65 o
   3  19   9       1521.14       1449.51       136.41 o
   4  19   9         28.45        218.71        87.69 o
   5  19   9        131.87         80.97        88.87 o
   1  20   9        160.55        138.34        66.49 o
   2  20   9          0.15        -83.53        94.32 o
   3  20   9         66.58        -40.36        77.62 o
   0   0  10      85860.78      88474.64       867.38 o
   2   0  10      90424.83      88040.32       735.22 o
   4   0  10      10024.36      10090.62       165.05 o
   6   0  10       7477.33       7584.45       221.20 o
   8   0  10      57435.49      55351.24       611.99 o
  10   0  10      14858.06      14389.92       284.54 o
  12   0  10       1179.84       1364.85       130.46 o
  14   0  10        603.95        780.88       120.96 o
   0   1  10      83684.43      84400.26       680.65 o
   1   1  10       2869.22       2372.37        44.10 o
   2   1  10      27839.62      30595.61       200.27 o
   3   1  10       9463.20       8927.19       104.67 o
   4   1  10        177.01        267.78        32.68 o
   5   1  10       1688.34       1661.37        53.40 o
   6   1  10       6652.00       6813.66        66.94 o
   7   1  10       3597.31       3586.16        61.68 o
   8   1  10      10492.78       9889.26       125.55 o
   9   1  10         87.16        161.47        51.48 o
  10   1  10       4557.29       4556.68       114.73 o
  11   1  10       1228.31       1189.64        80.94 o
  12   1  10        296.40        468.11        69.04 o
  13   1  10       1247.19       1247.57        96.66 o
  14   1  10         68.20        141.94        86.27 o
   0   2  10      56683.43      62832.92       452.91 o
   1   2  10       3304.87       4072.41        44.11 o
   2   2  10      33798.86      34151.06       160.63 o
   3   2  10      68680.70      71314.23       331.47 o
   4   2  10         16.69         33.58        23.38 o
   5   2  10      44666.87      47583.32       310.45 o
   6   2  10       6562.25       6412.94        75.92 o
   7   2  10       4903.88       4624.41        82.51 o
   8   2  10      13176.56      12736.29       133.07 o
   9   2  10        162.98        169.72        62.26 o
  10   2  10       3685.85       3498.76        98.92 o
  11   2  10       5189.60       5342.32       121.38 o
  12   2  10        493.77        592.64        66.50 o
  13   2  10       8713.49       8708.28       192.40 o
  14   2  10         46.06        -30.40        76.34 o
   0   3  10       3294.78       3190.37        61.51 o
   1   3  10        381.63        595.92        31.83 o
   2   3  10       1358.87       1139.36        58.52 o
   3   3  10      26435.26      27306.83       154.17 o
   4   3  10        643.66        686.60        28.15 o
   5   3  10      14510.34      13523.36       114.95 o
   6   3  10       1746.61       1775.76        52.51 o
   7   3  10       2999.27       3074.01       140.40 o
   8   3  10          0.98          8.85        31.54 o
   9   3  10        268.06        531.48        92.88 o
  10   3  10         38.19         79.68        43.33 o
  11   3  10       1869.32       2007.29        94.87 o
  12   3  10          1.81        -37.49        57.32 o
  13   3  10       3425.58       3524.73       127.01 o
  14   3  10          0.13         -7.74        59.46 o
   0   4  10        886.46        524.83        39.30 o
   1   4  10       4147.16       4307.06        47.06 o
   2   4  10      18385.92      18789.91       120.80 o
   3   4  10      42644.22      45895.85       236.43 o
   4   4  10        629.37        546.52        31.01 o
   5   4  10      28467.96      29371.59       200.98 o
   6   4  10       2614.24       2564.42        61.00 o
   7   4  10      14136.93      13349.41       134.82 o
   8   4  10      13863.50      13255.99       147.34 o
   9   4  10        282.56        385.28        47.25 o
  10   4  10       7340.63       7152.77       128.66 o
  11   4  10       4551.23       4225.51       112.95 o
  12   4  10       2623.22       2421.17       107.78 o
  13   4  10       5521.53       5276.91       180.88 o
  14   4  10         34.60         15.21        78.23 o
   0   5  10      20488.57      19778.48       172.11 o
   1   5  10        798.00        911.11        39.98 o
   2   5  10      12733.69      13394.03       108.69 o
   3   5  10       2234.66       2146.19        34.62 o
   4   5  10       1702.76       1629.46        39.20 o
   5   5  10       4239.80       4273.30        62.39 o
   6   5  10       2054.53       1841.57        85.45 o
   7   5  10        569.21        478.64        40.69 o
   8   5  10       9198.39       9159.25       122.79 o
   9   5  10        159.49        221.95        55.68 o
  10   5  10       5716.13       5762.99       104.24 o
  11   5  10        134.69         96.10        48.42 o
  12   5  10        603.43       1027.58       122.66 o
  13   5  10        415.59        592.67       117.50 o
   0   6  10      37584.37      36602.33       276.42 o
   1   6  10       1168.97       1306.12        48.46 o
   2   6  10      39600.89      38905.15       242.02 o
   3   6  10        838.78       1012.16        30.23 o
   4   6  10        454.82        592.88        30.66 o
   5   6  10        259.96        410.27        35.62 o
   6   6  10       4885.70       5025.05        77.28 o
   7   6  10       2002.99       1950.20        56.65 o
   8   6  10      21547.64      21765.20       208.92 o
   9   6  10         41.98        -18.43        34.60 o
  10   6  10       6284.07       6310.42       121.11 o
  11   6  10         64.87        135.61        52.10 o
  12   6  10       1418.77       1405.24        99.17 o
  13   6  10        520.31        444.74        93.90 o
   0   7  10       4618.92       4402.88        68.58 o
   1   7  10        246.30        384.16        27.45 o
   2   7  10       7302.47       7661.55        74.58 o
   3   7  10       4139.37       4211.41        58.58 o
   4   7  10        229.31        214.91        31.59 o
   5   7  10       1636.35       1847.88        67.52 o
   6   7  10        900.75        905.97        61.05 o
   7   7  10       1266.30       1176.00        52.20 o
   8   7  10       3741.64       4078.47       117.04 o
   9   7  10        140.33        123.42        50.21 o
  10   7  10       1566.12       1502.04        70.27 o
  11   7  10        513.34        853.30        79.85 o
  12   7  10        599.51        747.56       123.54 o
  13   7  10       1270.99       1405.43       126.44 o
   0   8  10       4353.84       3843.80        83.00 o
   1   8  10       1110.27       1018.39        44.26 o
   2   8  10        790.14        649.53        43.99 o
   3   8  10      14582.25      13559.92       126.79 o
   4   8  10        535.51        526.57        47.72 o
   5   8  10       8997.85       9116.02       118.24 o
   6   8  10       1349.14       1288.07       121.09 o
   7   8  10      18264.70      18245.61       206.36 o
   8   8  10        545.05        673.76        57.97 o
   9   8  10         64.64        169.00        56.14 o
  10   8  10       1713.86       1818.34        79.48 o
  11   8  10       3122.35       3167.60       107.05 o
  12   8  10         17.74        117.20        72.13 o
  13   8  10       5047.07       5173.12       187.46 o
   0   9  10       1913.90       1870.08       116.88 o
   1   9  10       3302.17       3162.58        61.49 o
   2   9  10       1969.92       1960.34        51.95 o
   3   9  10      11366.91      10934.12        99.85 o
   4   9  10        773.08        632.17        39.53 o
   5   9  10       4268.13       3793.72        73.11 o
   6   9  10       1171.68       1162.68        77.29 o
   7   9  10       3197.92       2784.57        90.71 o
   8   9  10        950.64        908.95        65.34 o
   9   9  10         18.77         36.98        54.68 o
  10   9  10        436.52        516.91        61.27 o
  11   9  10       1368.82       1206.18        88.48 o
  12   9  10        114.90         46.38        69.65 o
   0  10  10       8896.20       8373.55       243.19 o
   1  10  10       1724.41       1789.41        82.97 o
   2  10  10      16186.51      16761.62       153.45 o
   3  10  10       8925.36       8563.06        91.78 o
   4  10  10        120.20        210.71        35.30 o
   5  10  10      12298.13      12813.86       145.03 o
   6  10  10       2101.07       1813.18        70.59 o
   7  10  10       1621.23       1683.38        86.84 o
   8  10  10      10086.77       9892.98       156.92 o
   9  10  10          2.67        -48.43        48.43 o
  10  10  10       4000.13       4156.53       125.69 o
  11  10  10        859.79        995.60        95.37 o
  12  10  10       1815.65       1752.76       117.48 o
   0  11  10       3889.30       3133.10       109.51 o
   1  11  10         73.70         32.62        32.50 o
   2  11  10       6906.11       6721.28        93.80 o
   3  11  10        528.48        575.64        54.09 o
   4  11  10        126.33        298.76        77.97 o
   5  11  10         88.58        230.85        66.42 o
   6  11  10       1760.55       1754.02        87.37 o
   7  11  10         53.19         23.73        48.48 o
   8  11  10       5693.08       5691.25       125.16 o
   9  11  10         13.95        -31.69        56.11 o
  10  11  10       2477.99       2567.01       101.99 o
  11  11  10         34.10         30.87        63.00 o
  12  11  10        540.67        727.49       103.71 o
   0  12  10      13528.27      12629.23       201.57 o
   1  12  10        655.43        743.59        46.53 o
   2  12  10      10943.68      10682.03       128.58 o
   3  12  10       9524.92       9206.11       130.91 o
   4  12  10       1822.42       1680.02        61.47 o
   5  12  10       2424.58       2371.18        82.97 o
   6  12  10       2977.55       3162.52        93.10 o
   7  12  10       3570.89       3394.66        94.92 o
   8  12  10       3068.08       3015.56        98.06 o
   9  12  10          9.87         -6.49        52.17 o
  10  12  10       5887.37       5607.07       149.35 o
  11  12  10        467.01        539.79        86.61 o
   0  13  10       1824.06       2345.36       235.79 o
   1  13  10       1438.75       1417.74        58.98 o
   2  13  10       1209.38       1208.11        81.11 o
   3  13  10       4818.06       4493.11       101.57 o
   4  13  10         17.77        -22.65        44.59 o
   5  13  10       4175.88       4143.44        91.41 o
   6  13  10        112.86        164.56        46.67 o
   7  13  10       1673.59       1761.12        84.01 o
   8  13  10        632.51        755.59        68.68 o
   9  13  10          2.64         23.91        65.74 o
  10  13  10        237.60        191.50        69.91 o
  11  13  10        690.04        601.82        94.75 o
   0  14  10         89.60        163.41       123.73 o
   1  14  10        872.09        953.97        66.51 o
   2  14  10       2660.72       2713.06        74.87 o
   3  14  10       9713.41       9294.11       141.92 o
   4  14  10        141.97        384.51        55.57 o
   5  14  10      14649.38      14599.19       219.67 o
   6  14  10          1.19         60.49        45.89 o
   7  14  10       1665.75       1799.58        95.37 o
   8  14  10        464.30        516.42        70.85 o
   9  14  10         69.88        141.48        90.13 o
  10  14  10          4.15        -57.03        72.28 o
   0  15  10       2320.82       2084.68        88.14 o
   1  15  10        209.02        326.44        54.19 o
   2  15  10        943.69        868.72        55.76 o
   3  15  10       2393.71       2417.88        82.83 o
   4  15  10        101.82         85.44        50.59 o
   5  15  10       2503.72       2558.27        95.68 o
   6  15  10        152.05        167.42        62.83 o
   7  15  10        997.92       1032.15       107.94 o
   8  15  10       1097.65       1099.57       105.79 o
   9  15  10         22.16        520.27       220.74 o
   0  16  10      12393.89      13129.10       327.64 o
   1  16  10        752.53        822.10        63.58 o
   2  16  10       3526.33       3606.65        95.10 o
   3  16  10        105.52         84.14        52.62 o
   4  16  10        213.70        199.27        57.57 o
   5  16  10       1018.96       1103.19        85.42 o
   6  16  10       1525.86       1480.42        92.20 o
   7  16  10        482.82        500.43        82.26 o
   8  16  10       4509.43       4587.45       174.55 o
   0  17  10       2374.21       2347.81       107.15 o
   1  17  10         22.22         10.96        47.33 o
   2  17  10       1997.87       2014.07        85.11 o
   3  17  10          8.12        -50.63        50.63 o
   4  17  10         36.90        -14.62        64.66 o
   5  17  10         34.20         88.99        69.31 o
   6  17  10        530.55        543.56        95.56 o
   7  17  10         47.42        102.94        78.50 o
   0  18  10       5203.34       4994.38       148.51 o
   1  18  10        537.53        570.53        69.57 o
   2  18  10       1323.98       1325.75        86.48 o
   3  18  10       3071.52       3156.58       121.30 o
   4  18  10        137.03        124.02        72.07 o
   5  18  10       4131.75       4229.68       148.99 o
   6  18  10        815.60        816.87       105.72 o
   0  19  10         26.56        -33.30        83.08 o
   1  19  10        138.44        139.13        75.56 o
   2  19  10         96.26         95.69        74.43 o
   3  19  10       1609.13       1691.02       122.29 o
   4  19  10          3.23        -25.04        79.90 o
   5  19  10       1925.42       2090.25       156.15 o
   0  20  10       1549.14       1694.61       178.43 o
   1  20  10        365.41        323.87        93.85 o
   2  20  10        498.64        549.36        93.12 o
   2   0  11      17053.79      17830.26       155.86 o
   4   0  11      40751.04      43286.50       363.13 o
   6   0  11      33070.96      32931.88       319.20 o
   8   0  11       4588.87       4447.16       150.80 o
  10   0  11       5806.61       5471.85       175.40 o
  12   0  11       7957.06       7836.06       237.90 o
  14   0  11       5849.99       5605.37       258.32 o
   1   1  11        121.41        151.93        23.54 o
   2   1  11       1767.54       1731.24        58.67 o
   3   1  11      13950.94      13667.71       108.97 o
   4   1  11      15361.18      15743.98       105.12 o
   5   1  11          4.46         67.92        20.13 o
   6   1  11       7728.30       7514.32        81.56 o
   7   1  11       1201.14       1137.89        73.05 o
   8   1  11       1242.15       1160.84        75.64 o
   9   1  11        876.95        841.30        63.17 o
  10   1  11        848.01        840.88        67.87 o
  11   1  11       1713.77       1575.64        81.94 o
  12   1  11       2120.38       1998.64       136.23 o
  13   1  11          0.66          0.57        62.49 o
  14   1  11       2076.04       1946.29       119.70 o
   1   2  11      47826.46      47638.89       304.20 o
   2   2  11      20664.79      20578.49       139.12 o
   3   2  11      36263.75      33827.89       200.19 o
   4   2  11      26454.54      28540.26       181.29 o
   5   2  11        860.01        813.20        45.24 o
   6   2  11       4217.07       4163.70        62.75 o
   7   2  11      17188.81      17564.66       156.46 o
   8   2  11          2.51          6.39        36.81 o
   9   2  11      22968.00      22471.49       232.89 o
  10   2  11       1585.85       1437.78        77.26 o
  11   2  11       2700.65       2799.54        98.64 o
  12   2  11       1512.76       1305.04        84.05 o
  13   2  11         61.79        113.36        65.37 o
  14   2  11        865.10        973.13       133.35 o
   1   3  11      25255.10      24417.80       167.99 o
   2   3  11        133.84         93.65        29.07 o
   3   3  11       8292.91       8552.18        73.56 o
   4   3  11       1347.37       1532.78        36.17 o
   5   3  11        701.35        763.35        34.27 o
   6   3  11       1827.44       2044.35        49.33 o
   7   3  11      12195.64      12203.81       128.85 o
   8   3  11        264.03        329.96        39.70 o
   9   3  11      15874.92      15510.62       189.72 o
  10   3  11         57.06         27.32        39.02 o
  11   3  11       4684.34       4600.90       121.53 o
  12   3  11         43.84         37.64        57.46 o
  13   3  11        181.21        306.15        91.96 o
  14   3  11          5.18         45.30        73.56 o
   1   4  11      40028.40      38233.06       206.92 o
   2   4  11       7145.34       5994.46        56.67 o
   3   4  11      35801.39      35227.64       207.07 o
   4   4  11      14637.96      15058.03       107.09 o
   5   4  11       2690.64       2574.50        59.27 o
   6   4  11       5313.94       5587.52        77.18 o
   7   4  11      26838.55      25514.02       217.59 o
   8   4  11       4428.57       4310.58        81.93 o
   9   4  11      12801.74      12687.83       153.98 o
  10   4  11         48.92         52.54        46.91 o
  11   4  11       3257.02       3287.10       107.50 o
  12   4  11       2697.96       2741.86       106.49 o
  13   4  11        111.00        287.00        79.14 o
   1   5  11       3833.40       3777.43        49.06 o
   2   5  11       5473.96       5518.64        62.75 o
   3   5  11        799.29        632.32        40.19 o
   4   5  11      15260.00      15347.83       142.42 o
   5   5  11        335.01        428.67        32.76 o
   6   5  11       8184.41       7822.16        95.71 o
   7   5  11        475.98        508.33        41.75 o
   8   5  11       3885.54       3964.98        93.74 o
   9   5  11        410.89        583.06        49.48 o
  10   5  11        619.19        737.67        67.46 o
  11   5  11         10.51          3.36        43.49 o
  12   5  11       3205.33       3259.73       126.27 o
  13   5  11         12.08        -97.37        97.37 o
   1   6  11       2371.50       2325.33        38.99 o
   2   6  11      20946.20      22359.45       130.52 o
   3   6  11        158.44        155.05        23.26 o
   4   6  11      34386.41      33893.09       239.75 o
   5   6  11        169.55        174.48        28.08 o
   6   6  11      11590.84      11940.23       125.61 o
   7   6  11          5.76         -8.14        31.20 o
   8   6  11       1379.05       1227.87        56.45 o
   9   6  11       1507.02       1484.43        61.25 o
  10   6  11       1627.21       1578.82        71.43 o
  11   6  11        431.39        521.86        62.38 o
  12   6  11       6042.74       6098.39       166.72 o
  13   6  11        104.64        208.72        84.63 o
   1   7  11      24810.63      27287.63       246.76 o
   2   7  11       7182.96       7181.48        76.18 o
   3   7  11        647.09        549.97        29.56 o
   4   7  11       4358.81       4215.39        72.79 o
   5   7  11        244.42        142.97        37.49 o
   6   7  11       5292.01       5275.67       111.29 o
   7   7  11       3906.50       3663.81       100.72 o
   8   7  11        370.16        358.01        46.93 o
   9   7  11       4947.91       4789.34       102.06 o
  10   7  11        692.21        765.87        61.43 o
  11   7  11        674.35        768.81        73.16 o
  12   7  11        655.75        806.35        97.13 o
  13   7  11          9.49        451.76       170.60 o
   1   8  11      22795.93      21553.37       175.69 o
   2   8  11       1872.03       1875.33        44.79 o
   3   8  11       5104.33       4928.68        62.71 o
   4   8  11        617.36        629.57        42.53 o
   5   8  11        862.48        974.27        57.68 o
   6   8  11       2032.88       2074.46        67.69 o
   7   8  11       9409.70       9186.82       145.53 o
   8   8  11        196.38        191.32        48.16 o
   9   8  11      12698.10      12564.50       195.85 o
  10   8  11        505.48        508.49        60.28 o
  11   8  11       3798.50       4124.32       134.12 o
  12   8  11        293.31        229.08        83.47 o
  13   8  11        126.67       -111.27       132.24 o
   1   9  11      11177.36      11360.71       105.24 o
   2   9  11        584.69        449.34        32.61 o
   3   9  11       3176.23       3377.97        57.79 o
   4   9  11        291.36        348.52        38.53 o
   5   9  11        766.82        798.82        53.22 o
   6   9  11        952.40        781.63        57.05 o
   7   9  11       5614.31       6206.84       119.40 o
   8   9  11        356.17        344.75        53.21 o
   9   9  11       5179.22       5243.19       127.15 o
  10   9  11        208.19        201.18        57.09 o
  11   9  11       1592.32       1399.03        96.90 o
  12   9  11        332.18        387.66        82.60 o
   1  10  11       7030.37       6796.61        94.69 o
   2  10  11       4729.31       4501.63        77.68 o
   3  10  11         57.84        224.98        77.15 o
   4  10  11      11541.48      11126.57       129.51 o
   5  10  11         19.42          1.11        38.03 o
   6  10  11       7408.68       7518.53       120.81 o
   7  10  11       1693.34       1740.28        71.75 o
   8  10  11       1067.23       1080.20        73.41 o
   9  10  11       3945.97       3826.14       106.16 o
  10  10  11        428.92        670.71        76.99 o
  11  10  11       1752.90       1683.59       114.77 o
  12  10  11       2347.32       2403.97       135.10 o
   1  11  11         20.19         49.41        34.65 o
   2  11  11       3955.36       4214.69       111.37 o
   3  11  11        177.57        293.62        41.54 o
   4  11  11      15109.25      14627.27       175.01 o
   5  11  11        356.11        435.69        57.70 o
   6  11  11       8564.95       8127.58       135.70 o
   7  11  11        628.23        627.28        63.71 o
   8  11  11        777.07        898.72        75.81 o
   9  11  11         24.92          2.92        48.78 o
  10  11  11        309.75        555.90       115.74 o
  11  11  11         10.98          0.69        65.14 o
   1  12  11       2635.49       2649.58        76.52 o
   2  12  11       4029.34       4068.13        80.94 o
   3  12  11       2093.65       1944.07        75.40 o
   4  12  11      12288.36      11564.06       164.93 o
   5  12  11          0.56        -30.34        40.29 o
   6  12  11       8688.18       8767.74       161.22 o
   7  12  11       2625.88       2750.63        93.95 o
   8  12  11        508.24        553.75        67.52 o
   9  12  11       2064.66       2179.50       112.48 o
  10  12  11        722.11        744.84        92.35 o
  11  12  11        735.56        828.99        97.05 o
   1  13  11       7059.19       7070.31       115.39 o
   2  13  11        362.85        381.86        48.16 o
   3  13  11       3303.72       2962.10       100.39 o
   4  13  11       2017.78       2001.25        90.21 o
   5  13  11          7.41        -24.29        40.63 o
   6  13  11        457.76        669.50        64.12 o
   7  13  11       2026.78       2024.13        87.52 o
   8  13  11         17.29         51.18        51.24 o
   9  13  11       3046.35       3326.61       113.69 o
  10  13  11        150.36        170.54        75.36 o
   1  14  11      10705.18      10975.63       147.50 o
   2  14  11        664.00        648.60        50.33 o
   3  14  11       1546.53       1620.30        87.07 o
   4  14  11          1.31          8.35        47.19 o
   5  14  11        487.52        382.87        73.68 o
   6  14  11         32.81         78.35        60.45 o
   7  14  11       4877.77       4810.03       152.61 o
   8  14  11        134.71        130.05        60.95 o
   9  14  11       4744.65       4339.89       156.51 o
  10  14  11          2.35         72.92        98.17 o
   1  15  11       1987.61       1986.28        68.78 o
   2  15  11       1380.18       1321.51        79.59 o
   3  15  11        518.10        432.29        57.93 o
   4  15  11       1712.84       1803.29        81.22 o
   5  15  11         18.73        -56.64        56.64 o
   6  15  11       1198.27       1034.14        77.99 o
   7  15  11       1006.33       1007.47        91.75 o
   8  15  11         58.90        -31.15        56.79 o
   9  15  11       2047.81       2223.96       138.67 o
   1  16  11       1444.30       1416.45        67.28 o
   2  16  11       2143.33       2191.93        85.03 o
   3  16  11        124.59        118.49        51.94 o
   4  16  11       6241.38       6101.64       150.94 o
   5  16  11         14.22         23.18        53.49 o
   6  16  11       5059.58       5005.14       146.89 o
   7  16  11        222.10        202.24        75.66 o
   8  16  11        225.44        156.61        81.52 o
   1  17  11         53.02          4.60        45.91 o
   2  17  11       1556.52       1533.72        80.23 o
   3  17  11         86.87        143.61        55.75 o
   4  17  11       3541.32       3595.26       120.21 o
   5  17  11          2.96          9.76        59.40 o
   6  17  11       2902.75       2827.20       141.08 o
   7  17  11         48.90         44.31        74.09 o
   1  18  11       2811.41       2965.02        94.77 o
   2  18  11        808.31        796.76        70.75 o
   3  18  11        653.20        743.67        87.80 o
   4  18  11       3195.79       3022.56       121.73 o
   5  18  11         19.94         18.99        66.56 o
   6  18  11       1651.00       1346.02       133.75 o
   1  19  11       3459.61       3545.04       140.27 o
   2  19  11          0.17        -17.71        75.67 o
   3  19  11        717.81        886.37       116.52 o
   4  19  11          7.37         12.94        72.75 o
   1  20  11       2390.21       2380.53       187.99 o
   0   0  12       7904.19       8044.17       149.03 o
   2   0  12       5252.30       6316.13       216.54 o
   4   0  12        211.70         68.97        39.85 o
   6   0  12        711.89        828.57        64.70 o
   8   0  12       1192.94        930.84        94.91 o
  10   0  12       1796.50       1854.48       126.07 o
  12   0  12        484.29        685.32       105.65 o
   0   1  12      47154.18      46571.77       361.20 o
   1   1  12        852.39        840.62        33.34 o
   2   1  12      43145.78      45409.33       265.07 o
   3   1  12      22962.47      22002.21       148.39 o
   4   1  12          5.61         10.44        31.35 o
   5   1  12      13828.30      12965.06       129.67 o
   6   1  12       5746.82       5645.94        73.88 o
   7   1  12       3081.51       2655.69        70.11 o
   8   1  12      41414.46      39834.80       344.24 o
   9   1  12        329.49        356.70        56.56 o
  10   1  12       9257.32       9256.77       161.16 o
  11   1  12       1224.98       1269.87        80.76 o
  12   1  12       1784.41       1714.16        95.24 o
  13   1  12       3810.69       3701.40       129.71 o
   0   2  12       8070.40       8274.45       106.09 o
   1   2  12       1825.60       1390.15        58.83 o
   2   2  12       1191.76       1546.80        62.00 o
   3   2  12       7038.75       6709.42        76.15 o
   4   2  12       2729.90       2485.50        46.37 o
   5   2  12       4325.76       3692.08        62.11 o
   6   2  12       1466.54       1487.19        67.24 o
   7   2  12        573.85        627.91        47.87 o
   8   2  12       1564.47       1551.30        62.93 o
   9   2  12         26.42        271.28        86.94 o
  10   2  12          2.67         22.98        49.98 o
  11   2  12        369.45        357.28        77.23 o
  12   2  12         15.08         62.18        58.37 o
  13   2  12        509.34        654.45        85.70 o
   0   3  12        847.68        844.25        64.83 o
   1   3  12       3875.01       3974.48        58.85 o
   2   3  12        395.85        274.44        24.48 o
   3   3  12      70089.08      71842.93       379.62 o
   4   3  12       3148.05       3284.73        54.26 o
   5   3  12      63416.42      63896.48       401.93 o
   6   3  12         45.74         20.39        32.03 o
   7   3  12      26155.42      25237.39       215.20 o
   8   3  12        670.70        704.43        52.90 o
   9   3  12         68.05          6.86        35.91 o
  10   3  12          5.32         28.87        46.74 o
  11   3  12       5090.42       5209.99       132.77 o
  12   3  12         79.61          9.15        48.97 o
  13   3  12      11435.70      11588.33       239.06 o
   0   4  12       2888.31       2739.21        61.97 o
   1   4  12        688.12        633.80        45.04 o
   2   4  12       5884.34       6083.09        60.30 o
   3   4  12        623.34        658.51        32.67 o
   4   4  12       1030.02       1076.54        44.00 o
   5   4  12        464.63        421.30        35.71 o
   6   4  12        212.25        195.73        33.37 o
   7   4  12       2145.64       1980.51        72.96 o
   8   4  12        116.66        200.72        44.82 o
   9   4  12          0.05         93.90        48.45 o
  10   4  12       1000.57        951.00        65.91 o
  11   4  12         17.44         36.08        54.60 o
  12   4  12        776.99        849.86        81.52 o
  13   4  12        272.51        147.60        69.13 o
   0   5  12      27172.71      26888.09       238.12 o
   1   5  12        142.80        225.25        24.55 o
   2   5  12      50931.15      53769.43       404.11 o
   3   5  12       3472.06       3156.62        62.37 o
   4   5  12       1589.55       1461.07        40.86 o
   5   5  12       5821.42       5922.54        79.41 o
   6   5  12       3761.46       4356.65        74.35 o
   7   5  12        112.77        146.43        37.60 o
   8   5  12      30834.64      31429.95       279.24 o
   9   5  12         88.24         77.51        45.44 o
  10   5  12      12528.28      12181.68       176.33 o
  11   5  12       1097.49       1193.61        80.75 o
  12   5  12       3414.21       3377.66       122.07 o
  13   5  12        654.80        799.24       118.97 o
   0   6  12       3602.22       3671.13        72.25 o
   1   6  12         36.77         25.95        22.21 o
   2   6  12       1351.60       1526.68        41.95 o
   3   6  12        659.53        786.81        37.32 o
   4   6  12        391.99        508.87        40.23 o
   5   6  12          6.25         27.78        29.21 o
   6   6  12        828.97        722.96        45.24 o
   7   6  12        342.49        367.89        41.86 o
   8   6  12       1685.97       1518.28        74.59 o
   9   6  12         46.01         31.08        39.65 o
  10   6  12        640.01        574.01        57.24 o
  11   6  12          1.47         65.94        54.12 o
  12   6  12        234.15        424.81        99.45 o
  13   6  12         43.12        117.48        94.50 o
   0   7  12      27086.37      28698.70       261.44 o
   1   7  12       5136.35       5066.58        88.88 o
   2   7  12       9817.05       9412.31        91.50 o
   3   7  12      21458.93      20982.82       196.77 o
   4   7  12        228.03        459.86        39.48 o
   5   7  12       5401.75       5037.17        80.67 o
   6   7  12       4451.91       4185.24        74.51 o
   7   7  12       9132.00       9131.32       118.65 o
   8   7  12       6324.18       6283.54       105.57 o
   9   7  12        122.51        173.62        45.11 o
  10   7  12       6297.06       6362.23       144.66 o
  11   7  12       2485.63       2622.13       113.35 o
  12   7  12       1000.35       1012.18       101.58 o
  13   7  12       4788.81       4795.14       193.06 o
   0   8  12       4733.03       3750.04       113.61 o
   1   8  12        229.51        294.27        56.31 o
   2   8  12        494.09        532.82        34.09 o
   3   8  12        111.61        194.07        34.65 o
   4   8  12         32.80         72.50        41.45 o
   5   8  12         59.59        174.67        47.03 o
   6   8  12        172.02        246.02        49.83 o
   7   8  12       1435.90       1555.40        74.71 o
   8   8  12        288.35        238.80        50.31 o
   9   8  12         23.69        254.14       123.28 o
  10   8  12         26.24         34.08        53.40 o
  11   8  12          5.72         33.01        64.59 o
  12   8  12         80.29        114.01        86.58 o
   0   9  12        797.66        880.29        67.70 o
   1   9  12       4662.75       4430.69        67.78 o
   2   9  12       6002.73       5214.44        72.43 o
   3   9  12      26926.52      26754.23       196.65 o
   4   9  12       1280.11       1152.27        57.22 o
   5   9  12      21632.35      21655.41       223.48 o
   6   9  12        690.86        660.15        50.31 o
   7   9  12       8549.72       8559.07       134.45 o
   8   9  12       3225.09       3461.44       101.08 o
   9   9  12          4.77         53.31        64.28 o
  10   9  12        362.60        385.65        63.18 o
  11   9  12       3461.89       3471.94       122.16 o
  12   9  12        979.51       1205.39       126.69 o
   0  10  12       4007.35       3508.61       110.72 o
   1  10  12          7.23         58.77        34.46 o
   2  10  12       2747.95       2342.04        57.35 o
   3  10  12        244.41        294.63        41.67 o
   4  10  12        338.72        528.01        68.14 o
   5  10  12        150.22        153.47        45.40 o
   6  10  12        309.68        375.80        57.70 o
   7  10  12        375.90        284.54        55.80 o
   8  10  12       1516.75       1509.07        90.87 o
   9  10  12        166.38        537.17       136.51 o
  10  10  12        640.01        745.53        77.15 o
  11  10  12         19.35         12.44        64.13 o
  12  10  12        253.88        371.71       105.77 o
   0  11  12      28194.59      29083.96       365.02 o
   1  11  12          1.58        -27.00        47.59 o
   2  11  12      22220.38      22694.05       209.54 o
   3  11  12        668.25        682.83        46.57 o
   4  11  12       1654.36       1418.36        71.36 o
   5  11  12         35.10         33.06        42.59 o
   6  11  12       6830.93       6419.15       127.30 o
   7  11  12         22.98         60.94        43.75 o
   8  11  12      12871.24      12618.71       209.91 o
   9  11  12         41.51        -53.36        53.36 o
  10  11  12       8845.42       8687.14       182.90 o
  11  11  12        105.87        105.20        72.27 o
   0  12  12        231.36        112.25        60.75 o
   1  12  12          3.79         40.96        37.43 o
   2  12  12        594.90        652.53        50.22 o
   3  12  12       1756.58       1669.65        70.04 o
   4  12  12        237.00        470.64       114.84 o
   5  12  12       1456.49       1426.12        71.28 o
   6  12  12        239.29        316.48        56.25 o
   7  12  12        710.93        742.07        71.59 o
   8  12  12         34.36         46.10        49.59 o
   9  12  12        143.71        184.20        61.74 o
  10  12  12        317.16        350.02        82.90 o
  11  12  12        133.53         62.76        77.01 o
   0  13  12       2929.10       2981.56       107.98 o
   1  13  12       1801.56       1850.97        69.22 o
   2  13  12        436.67        532.36        49.33 o
   3  13  12      12116.52      11723.78       163.59 o
   4  13  12         40.36         83.48        55.09 o
   5  13  12      12172.85      12108.50       198.05 o
   6  13  12        867.82        762.25        67.92 o
   7  13  12       5327.28       5388.17       126.13 o
   8  13  12       1085.03       1304.56        87.82 o
   9  13  12          8.72         71.36        59.52 o
  10  13  12       1323.13       1448.98       106.77 o
   0  14  12        445.52        563.90       160.47 o
   1  14  12        385.99        472.78        53.43 o
   2  14  12        542.18        555.58        50.45 o
   3  14  12       3083.54       3152.81        93.26 o
   4  14  12         50.07         -3.34        44.88 o
   5  14  12       2133.28       2068.18        95.11 o
   6  14  12        336.45        572.94        83.47 o
   7  14  12         31.89         84.24        59.53 o
   8  14  12         95.28        298.75        69.24 o
   9  14  12         52.29         21.62        78.89 o
   0  15  12       6574.19       6613.47       171.25 o
   1  15  12        558.53        467.62        48.55 o
   2  15  12       2083.22       2187.14        89.08 o
   3  15  12       4021.63       3860.99       138.92 o
   4  15  12         21.29         38.33        54.01 o
   5  15  12       6853.70       6642.89       154.14 o
   6  15  12        809.67        868.15        83.98 o
   7  15  12       1937.66       1906.14       100.97 o
   8  15  12       2979.61       3043.69       128.06 o
   9  15  12         30.93        -37.09        81.35 o
   0  16  12       1548.19       1694.32       137.49 o
   1  16  12        243.59        180.11        53.94 o
   2  16  12        304.94        257.95        63.27 o
   3  16  12         59.79         71.92        52.80 o
   4  16  12         82.75        101.68        66.18 o
   5  16  12          1.05        -37.01        61.06 o
   6  16  12        171.34        222.48        74.65 o
   7  16  12         24.27        -15.27        65.95 o
   8  16  12        683.35        787.02       106.16 o
   0  17  12       9603.35       9696.74       243.21 o
   1  17  12         16.57         20.96        52.23 o
   2  17  12       5321.01       5355.67       139.05 o
   3  17  12        532.33        629.14        77.01 o
   4  17  12        501.39        386.76        66.70 o
   5  17  12        345.47        388.57        82.05 o
   6  17  12       1915.18       1864.93       109.74 o
   7  17  12        140.42        157.78        83.46 o
   0  18  12       1100.08       1086.71       151.09 o
   1  18  12        138.17         64.54        53.97 o
   2  18  12        421.42        511.32        76.44 o
   3  18  12        255.32        246.28        77.06 o
   4  18  12          0.56        -62.92        62.92 o
   5  18  12        408.00        422.66        87.41 o
   0  19  12         89.02        107.65        93.85 o
   1  19  12        430.47        533.30       106.29 o
   2  19  12         82.94        112.03        94.83 o
   3  19  12       4192.30       4257.96       192.13 o
   4  19  12          4.07          8.85        80.60 o
   2   0  13      50017.45      53483.85       403.01 o
   4   0  13      40945.69      42155.66       386.28 o
   6   0  13      24473.55      23608.32       268.74 o
   8   0  13       6344.08       5688.66       161.46 o
  10   0  13       2599.68       2726.74       150.74 o
  12   0  13       8079.31       8348.04       244.28 o
   1   1  13       1311.16       1682.32        47.12 o
   2   1  13        106.79        229.13        43.86 o
   3   1  13        271.75        125.26        26.61 o
   4   1  13        342.43        249.95        24.94 o
   5   1  13          0.38        -27.61        27.61 o
   6   1  13         10.36        -19.01        33.43 o
   7   1  13         41.57         33.63        35.40 o
   8   1  13        163.16        244.81        44.80 o
   9   1  13        709.71        629.64        60.61 o
  10   1  13        136.55        251.58        59.09 o
  11   1  13        170.44        170.15        57.73 o
  12   1  13        307.55        357.93        68.56 o
  13   1  13         32.71          0.64        63.02 o
   1   2  13      33699.11      33635.39       211.16 o
   2   2  13      14234.75      13108.50        97.91 o
   3   2  13       5538.63       6143.36        68.82 o
   4   2  13      13972.39      13462.86       108.33 o
   5   2  13        828.45        951.31        47.52 o
   6   2  13       9563.23       8692.56       110.70 o
   7   2  13      16584.46      16031.00       174.09 o
   8   2  13       1394.13       1553.97        64.25 o
   9   2  13      20659.59      21422.77       237.15 o
  10   2  13        194.84        220.44        57.18 o
  11   2  13       7550.04       7351.27       151.78 o
  12   2  13       1521.23       1565.59        93.85 o
  13   2  13        157.23        132.45        73.77 o
   1   3  13        163.43        331.24        43.55 o
   2   3  13        292.32        390.51        28.19 o
   3   3  13        275.87        456.18        32.70 o
   4   3  13        716.47        693.38        34.64 o
   5   3  13        270.70        363.94        42.17 o
   6   3  13        566.03        520.64        47.16 o
   7   3  13       1545.44       1541.81        65.42 o
   8   3  13        504.00        571.55        52.59 o
   9   3  13        758.19        741.60        58.37 o
  10   3  13          0.84        -37.95        50.15 o
  11   3  13         36.76        112.92       115.12 o
  12   3  13          5.08         19.17        58.78 o
  13   3  13         34.94        -37.01        68.76 o
   1   4  13      24276.92      25744.62       166.76 o
   2   4  13      15091.10      15126.56       111.95 o
   3   4  13      16038.80      15424.74       134.04 o
   4   4  13      34446.36      34743.64       219.30 o
   5   4  13       3100.18       2697.16        55.45 o
   6   4  13      13592.95      13790.79       137.08 o
   7   4  13      14962.72      14793.01       168.23 o
   8   4  13       3611.63       3645.96        89.96 o
   9   4  13       6592.84       6326.35       116.21 o
  10   4  13        369.21        427.85        56.87 o
  11   4  13       5360.27       5108.11       138.93 o
  12   4  13       4416.38       4600.66       139.15 o
  13   4  13        266.64        241.33        86.84 o
   1   5  13       1386.83       1485.19        92.74 o
   2   5  13        464.78        681.04        54.70 o
   3   5  13         67.10         37.80        24.61 o
   4   5  13       2468.98       2549.96        95.87 o
   5   5  13          0.25        -30.31        30.31 o
   6   5  13        471.52        481.44        45.55 o
   7   5  13        193.80        167.68        37.53 o
   8   5  13          4.16        -23.79        41.42 o
   9   5  13        122.91        127.99        46.07 o
  10   5  13        128.54        291.13        74.54 o
  11   5  13        230.41        159.39        60.22 o
  12   5  13        121.48        397.22       118.12 o
  13   5  13         71.17        132.04        94.35 o
   1   6  13       8657.64       8056.28        78.59 o
   2   6  13      24390.09      24835.41       195.20 o
   3   6  13       1637.73       1551.81        49.61 o
   4   6  13      37356.83      37385.13       262.93 o
   5   6  13        266.62        275.24        33.28 o
   6   6  13      24083.85      23289.61       208.41 o
   7   6  13       3363.30       3372.51        76.92 o
   8   6  13       1601.50       1557.17        61.86 o
   9   6  13       1600.57       1628.39        71.82 o
  10   6  13       1883.51       1671.28        81.02 o
  11   6  13        532.91        617.40        82.45 o
  12   6  13       8038.27       7754.35       209.39 o
  13   6  13         82.70         57.28        81.75 o
   1   7  13       3538.18       3605.85        54.06 o
   2   7  13       1638.26       1555.80        44.66 o
   3   7  13       1530.13       1516.44        80.18 o
   4   7  13        873.58        812.88        49.77 o
   5   7  13        124.49          3.05        40.78 o
   6   7  13       1679.41       1475.97        63.25 o
   7   7  13          2.55          0.45        39.47 o
   8   7  13         45.84         38.82        45.10 o
   9   7  13          2.08         35.80        45.23 o
  10   7  13         18.37        -65.55        65.55 o
  11   7  13          1.76        115.12        68.22 o
  12   7  13        504.38        463.94        99.58 o
   1   8  13      25906.00      27077.34       200.80 o
   2   8  13          4.17         22.51        26.91 o
   3   8  13       9222.56       8994.71       107.64 o
   4   8  13        151.06        140.14        39.77 o
   5   8  13         13.00         14.36        37.47 o
   6   8  13        503.95        541.04        52.06 o
   7   8  13      12540.62      12581.49       190.11 o
   8   8  13        382.34        416.26        58.67 o
   9   8  13      16209.26      16187.18       222.22 o
  10   8  13          0.74         12.44        52.25 o
  11   8  13       6675.52       6748.14       170.66 o
  12   8  13        120.59        281.50        91.17 o
   1   9  13        155.12        330.30        38.50 o
   2   9  13         72.50        163.85        31.71 o
   3   9  13        455.82        447.95        36.72 o
   4   9  13         84.49        -31.45        37.93 o
   5   9  13        163.97        352.77        56.07 o
   6   9  13        609.68        632.01        55.97 o
   7   9  13       1518.24       1353.33        69.01 o
   8   9  13          3.83          2.01        45.01 o
   9   9  13        140.62        200.37        59.79 o
  10   9  13         39.93         22.03        53.99 o
  11   9  13        164.64         72.39        82.68 o
  12   9  13          1.16        -13.90        76.98 o
   1  10  13      17634.38      17888.37       177.06 o
   2  10  13      12679.07      12749.57       128.84 o
   3  10  13       1610.88       1461.21        56.02 o
   4  10  13      24419.76      24297.39       255.88 o
   5  10  13          2.83          1.15        45.32 o
   6  10  13      14055.81      14320.52       188.11 o
   7  10  13       2930.32       2830.63        91.48 o
   8  10  13       1180.26       1165.25        75.96 o
   9  10  13       5533.57       5270.07       128.39 o
  10  10  13        456.40        632.05        78.93 o
  11  10  13       1477.39       1350.61       107.69 o
   1  11  13       1829.98       1955.10        63.93 o
   2  11  13        513.96        478.77        44.05 o
   3  11  13         70.83         61.27        37.19 o
   4  11  13         24.52         64.81        49.02 o
   5  11  13         66.75        128.35        45.86 o
   6  11  13        287.52        347.78        56.05 o
   7  11  13        155.94        204.31        57.08 o
   8  11  13          0.93         -1.50        49.69 o
   9  11  13        115.19        127.73        56.85 o
  10  11  13          3.61        -34.33        70.41 o
  11  11  13          0.92         35.06        70.76 o
   1  12  13      11331.90      11293.22       152.08 o
   2  12  13       3800.90       3811.65        83.49 o
   3  12  13       1959.98       1832.58        80.30 o
   4  12  13      14084.00      14408.16       210.57 o
   5  12  13          1.92         57.54        42.79 o
   6  12  13       9070.27       9066.84       156.78 o
   7  12  13       2679.28       2399.98        94.83 o
   8  12  13        508.88        557.32        62.98 o
   9  12  13       3332.72       3156.96       115.40 o
  10  12  13        538.06        571.94        93.51 o
   1  13  13        409.36        369.27        50.97 o
   2  13  13        698.18        966.68        70.73 o
   3  13  13         70.40         98.32        46.66 o
   4  13  13         27.93         29.54        51.51 o
   5  13  13        111.33         92.35        83.50 o
   6  13  13        475.53        493.04        69.29 o
   7  13  13        137.60        158.93        59.80 o
   8  13  13          7.15         19.40        53.19 o
   9  13  13         12.81         58.36        56.86 o
  10  13  13          0.35         72.61        95.95 o
   1  14  13      17556.45      17453.33       204.74 o
   2  14  13        267.20        190.98        42.95 o
   3  14  13       2871.42       2727.41        89.49 o
   4  14  13         81.56        101.46        51.97 o
   5  14  13        876.72        901.96        77.19 o
   6  14  13        433.62        490.90        67.63 o
   7  14  13       6287.77       6326.77       163.52 o
   8  14  13         95.92        103.63        65.43 o
   9  14  13       7622.13       7786.12       214.96 o
   1  15  13        106.28         27.44        40.98 o
   2  15  13          5.42        -19.42        47.19 o
   3  15  13        106.62        153.58        57.56 o
   4  15  13         46.52         28.51        52.59 o
   5  15  13          1.01        -57.98        57.98 o
   6  15  13         16.08         35.93        58.36 o
   7  15  13          1.66         40.20        61.40 o
   8  15  13          1.38         57.00        65.19 o
   1  16  13       1698.98       1693.54        80.53 o
   2  16  13       4656.93       4786.32       125.53 o
   3  16  13        155.61         94.23        57.32 o
   4  16  13       8682.91       8557.79       178.64 o
   5  16  13         83.63         32.28        60.23 o
   6  16  13       6527.35       6613.99       174.08 o
   7  16  13        379.48        600.84        95.87 o
   1  17  13         86.74        106.50        52.10 o
   2  17  13          1.00         88.98        70.02 o
   3  17  13         43.67         46.53        54.54 o
   4  17  13        133.10        298.87        70.50 o
   5  17  13          3.13         17.94        59.53 o
   6  17  13         51.32        -44.43        66.78 o
   1  18  13       4539.35       4479.06       115.30 o
   2  18  13       1145.13       1364.16        86.83 o
   3  18  13       1325.01       1242.86        93.70 o
   4  18  13       3606.62       3784.38       152.76 o
   5  18  13         94.68          7.46        68.28 o
   1  19  13         66.69         93.59        92.73 o
   2  19  13          8.24        -21.89        82.57 o
   3  19  13         67.55         82.44        85.02 o
   0   0  14       7311.82       8112.26       164.53 o
   2   0  14       4903.30       4162.50        80.27 o
   4   0  14         17.00        -39.47        42.56 o
   6   0  14        106.12         78.37        43.43 o
   8   0  14       6017.98       6210.78       167.84 o
  10   0  14        679.89        789.82        96.17 o
  12   0  14        265.24        370.45       119.62 o
   0   1  14      47972.01      48775.01       512.97 o
   1   1  14       1081.62        971.03        75.16 o
   2   1  14      17036.63      17148.91       125.76 o
   3   1  14      15042.76      15900.41       145.39 o
   4   1  14        395.95        314.12        32.90 o
   5   1  14       5309.45       4976.42        73.22 o
   6   1  14       3027.62       2655.04        57.55 o
   7   1  14       2039.23       2297.71        69.51 o
   8   1  14      15593.50      15437.48       183.01 o
   9   1  14        158.80         62.44        49.06 o
  10   1  14       7218.88       6794.71       144.87 o
  11   1  14        954.30       1237.70       105.83 o
  12   1  14       1872.41       1947.96       107.71 o
  13   1  14       2390.91       2298.46       112.29 o
   0   2  14        369.49        438.02        47.15 o
   1   2  14       5213.44       4384.14        61.60 o
   2   2  14        209.45        219.55        27.04 o
   3   2  14       5577.13       5526.99        75.79 o
   4   2  14        212.72        227.42        32.20 o
   5   2  14       1643.64       1363.40        52.40 o
   6   2  14         37.31         54.79        41.56 o
   7   2  14       4337.71       4066.49        89.38 o
   8   2  14        441.61        506.14        52.05 o
   9   2  14         11.36         46.46        57.88 o
  10   2  14       2004.01       2082.31        88.34 o
  11   2  14        517.01        951.78       144.03 o
  12   2  14        439.04        500.37        82.64 o
  13   2  14       2512.92       2474.11       129.25 o
   0   3  14         44.95          6.44        32.71 o
   1   3  14       5428.17       5238.91        66.94 o
   2   3  14       2145.92       2511.96        46.69 o
   3   3  14      38643.21      40328.71       257.23 o
   4   3  14        283.23        364.99        45.44 o
   5   3  14      33071.97      33283.73       243.94 o
   6   3  14        387.51        311.75        60.23 o
   7   3  14      14462.31      15559.41       179.43 o
   8   3  14       1382.40       1366.08        65.03 o
   9   3  14          9.52          8.30        43.05 o
  10   3  14         83.96        177.93        54.62 o
  11   3  14       3589.31       3256.36       112.94 o
  12   3  14        138.25        212.33        67.95 o
  13   3  14       7887.99       8040.32       204.00 o
   0   4  14      13135.58      13161.64       160.71 o
   1   4  14       1179.90       1150.17        45.87 o
   2   4  14      14202.46      14862.94       115.67 o
   3   4  14       6625.67       7669.74        84.32 o
   4   4  14          4.19          3.18        30.01 o
   5   4  14       5148.69       4946.36        80.27 o
   6   4  14       2165.37       2004.70        57.48 o
   7   4  14        448.77        526.35        50.41 o
   8   4  14       9871.75       9726.45       147.30 o
   9   4  14        596.07        534.26        60.83 o
  10   4  14        340.11        368.04        70.37 o
  11   4  14        545.21        738.93       126.22 o
  12   4  14        164.09        349.74        98.60 o
  13   4  14       1475.95       1386.41       114.87 o
   0   5  14      36219.02      35913.70       324.42 o
   1   5  14        144.87        146.51        27.27 o
   2   5  14      19967.82      21168.81       152.26 o
   3   5  14       1766.20       1796.59        58.45 o
   4   5  14        194.29        325.26        34.87 o
   5   5  14       4762.00       4410.39        72.63 o
   6   5  14       4048.77       3696.38        74.55 o
   7   5  14        298.84        360.60        41.58 o
   8   5  14      10567.06      10265.92       152.61 o
   9   5  14         38.43        -15.57        39.45 o
  10   5  14      11247.69      11070.02       180.04 o
  11   5  14        173.37        296.79        70.64 o
  12   5  14       2967.71       3328.82       238.09 o
  13   5  14        383.16        499.20       111.42 o
   0   6  14       3176.75       3475.28        78.97 o
   1   6  14         65.02        250.09        51.30 o
   2   6  14       7001.25       6869.05        92.62 o
   3   6  14       2742.26       2612.78        53.29 o
   4   6  14       3334.59       3066.75        97.07 o
   5   6  14       1348.00       1365.42        68.04 o
   6   6  14       2978.52       3083.01        76.14 o
   7   6  14        136.41        325.94        68.62 o
   8   6  14       3418.24       3365.60        90.93 o
   9   6  14        157.03        131.39        49.19 o
  10   6  14       2289.84       2329.83       147.91 o
  11   6  14         23.93         44.82        71.66 o
  12   6  14        278.06        415.33        87.87 o
   0   7  14      13921.17      13058.01       193.07 o
   1   7  14       3085.41       2986.42        53.44 o
   2   7  14       4699.86       4510.28        67.38 o
   3   7  14      18687.97      18915.24       183.02 o
   4   7  14        701.25        658.54        62.51 o
   5   7  14      16141.34      15410.62       181.96 o
   6   7  14       2636.15       2482.64        76.77 o
   7   7  14       6394.65       6905.17       173.69 o
   8   7  14       4683.78       4908.62       122.92 o
   9   7  14         47.41        -38.35        55.97 o
  10   7  14       3938.43       3752.47       122.80 o
  11   7  14       1631.04       1645.16       116.67 o
  12   7  14        701.15        827.41       104.73 o
   0   8  14        390.84        746.19       159.48 o
   1   8  14       1306.33       1152.63        56.73 o
   2   8  14        502.14        572.75        38.04 o
   3   8  14       8301.93       8089.56       105.87 o
   4   8  14         15.07          5.19        36.42 o
   5   8  14       7531.23       7263.11       118.93 o
   6   8  14        704.44        776.08        60.86 o
   7   8  14        599.09        699.21        65.10 o
   8   8  14         38.65        121.56        49.66 o
   9   8  14        371.04        514.54       111.43 o
  10   8  14        432.00        459.56        74.94 o
  11   8  14       1648.12       1703.41       109.10 o
  12   8  14         47.91        121.49        88.90 o
   0   9  14        912.64       1091.14        71.22 o
   1   9  14       4391.94       4036.89        81.23 o
   2   9  14       1358.61       1472.06        50.50 o
   3   9  14      15543.85      15160.40       171.28 o
   4   9  14         31.19         18.51        40.94 o
   5   9  14      21285.09      21081.87       231.88 o
   6   9  14       1018.39       1163.65        65.42 o
   7   9  14       4667.84       4662.88       113.87 o
   8   9  14       1003.25       1190.17        72.50 o
   9   9  14          2.93        107.59        55.79 o
  10   9  14       1176.85       1314.24        89.95 o
  11   9  14       2254.64       2150.19       112.84 o
  12   9  14        563.66        726.29       125.10 o
   0  10  14        386.50        390.45        63.71 o
   1  10  14        269.03        399.48        46.33 o
   2  10  14       1586.10       1512.55        66.14 o
   3  10  14       1252.48       1084.22        58.66 o
   4  10  14        284.69        157.55        47.28 o
   5  10  14       4406.87       4002.90        97.61 o
   6  10  14       1300.66       1403.16        77.99 o
   7  10  14       1056.01       1004.18        67.66 o
   8  10  14       2127.90       2122.24       107.48 o
   9  10  14         58.74        154.54        64.18 o
  10  10  14       1684.35       1747.65       108.57 o
  11  10  14        788.72       1092.94       112.08 o
   0  11  14      38032.11      38847.89       477.86 o
   1  11  14         52.04        129.05        39.95 o
   2  11  14      17257.05      17182.40       195.08 o
   3  11  14        754.48        739.26        66.40 o
   4  11  14        387.78        496.80        68.50 o
   5  11  14        609.80        728.71        55.67 o
   6  11  14       5028.81       5367.09       120.35 o
   7  11  14          1.18         14.20        48.51 o
   8  11  14       9088.23       9409.85       171.62 o
   9  11  14         12.52         -4.95        52.44 o
  10  11  14       7453.91       7318.96       178.37 o
  11  11  14          3.35        -39.08        80.07 o
   0  12  14      10701.12       9588.06       192.80 o
   1  12  14        386.30        453.14        52.42 o
   2  12  14       2049.87       1918.74        66.91 o
   3  12  14        716.43        723.51        66.07 o
   4  12  14         38.95        242.73       104.22 o
   5  12  14         12.58        -52.58        52.58 o
   6  12  14        965.90       1216.59        75.91 o
   7  12  14        688.98        705.75        69.06 o
   8  12  14       1150.76       1150.12        82.63 o
   9  12  14        240.40        245.52        69.48 o
  10  12  14       1006.46       1133.55       106.05 o
   0  13  14       3479.45       3442.67       128.81 o
   1  13  14       2579.08       2639.43        82.51 o
   2  13  14       1756.07       1891.99        75.85 o
   3  13  14       9039.51       9033.99       159.92 o
   4  13  14          2.90        -30.45        48.23 o
   5  13  14       9560.81       9479.38       181.69 o
   6  13  14        670.22        735.96        98.48 o
   7  13  14       3838.73       3900.86       130.34 o
   8  13  14        919.49        914.17        87.24 o
   9  13  14          9.64        -34.94        70.04 o
  10  13  14        712.43        683.99       112.86 o
   0  14  14          0.69          4.50        56.54 o
   1  14  14        117.39         71.06        67.10 o
   2  14  14         36.11         95.81        51.87 o
   3  14  14       1182.46       1128.21        79.34 o
   4  14  14          0.42        -54.85        54.85 o
   5  14  14       1647.99       1728.44        90.38 o
   6  14  14         86.09         36.60        61.82 o
   7  14  14        802.02        847.79        86.80 o
   8  14  14          8.88         72.33        66.80 o
   9  14  14         10.59        140.85        82.98 o
   0  15  14       6823.42       6652.60       185.15 o
   1  15  14       1152.64        984.31        61.06 o
   2  15  14       2397.67       2502.29        93.20 o
   3  15  14       4837.15       4833.51       132.95 o
   4  15  14         84.41         37.84        55.21 o
   5  15  14       4054.69       4483.89       130.95 o
   6  15  14        341.89        368.34        71.37 o
   7  15  14       1287.71       1632.36        99.59 o
   8  15  14       2693.54       2690.20       123.67 o
   0  16  14       1595.22       1733.12       136.31 o
   1  16  14         74.57        137.61        55.26 o
   2  16  14        574.76        543.41        69.74 o
   3  16  14        103.03        145.25        59.09 o
   4  16  14          2.85        -38.45        65.18 o
   5  16  14        680.74        646.68        80.41 o
   6  16  14        244.57        213.01        94.71 o
   7  16  14         53.10        -11.47        63.80 o
   0  17  14       7983.15       8753.33       262.73 o
   1  17  14          2.72          2.43        54.40 o
   2  17  14       5477.18       5601.77       149.41 o
   3  17  14        305.35        407.25        71.82 o
   4  17  14        190.57        127.50        67.18 o
   5  17  14        428.82        422.88        75.43 o
   6  17  14       1843.31       1641.66       113.21 o
   0  18  14       1518.24       1528.23       174.15 o
   1  18  14          2.70        -20.08        51.62 o
   2  18  14        456.72        646.68        80.60 o
   3  18  14        778.79        827.27        91.45 o
   4  18  14         74.49          7.48        69.07 o
   0  19  14        148.12        311.63       165.18 o
   1  19  14        415.46        422.60       113.00 o
   2  19  14          5.69        -28.06        88.63 o
   2   0  15      11080.92      10948.91       195.98 o
   4   0  15       1906.51       1539.14        71.42 o
   6   0  15      14011.45      14149.85       203.05 o
   8   0  15       1907.21       1608.91       111.41 o
  10   0  15        972.83        992.19       119.78 o
  12   0  15       3369.16       3256.20       190.13 o
   1   1  15      12822.76      12970.04       112.47 o
   2   1  15      15464.19      15222.48       167.28 o
   3   1  15       1746.23       1728.12        58.47 o
   4   1  15       8891.35       8976.41       101.78 o
   5   1  15        133.56        237.53        32.21 o
   6   1  15       7570.48       7397.28        93.54 o
   7   1  15       2733.43       2490.55        74.50 o
   8   1  15       1904.17       1685.06        78.76 o
   9   1  15       1549.82       1816.88        84.01 o
  10   1  15        354.76        426.59        65.99 o
  11   1  15        630.00        636.00        74.84 o
  12   1  15       3637.47       3648.18       144.37 o
  13   1  15          1.59        -55.01        74.61 o
   1   2  15      25053.85      25732.34       238.47 o
   2   2  15         64.99         -3.37        25.39 o
   3   2  15       4096.56       4035.01        70.24 o
   4   2  15       3415.94       3423.37        75.15 o
   5   2  15        310.86        385.98        39.35 o
   6   2  15       2944.94       2949.57        73.43 o
   7   2  15       5066.27       4719.06       104.14 o
   8   2  15         19.84         48.58        41.08 o
   9   2  15       4924.92       4835.66       115.62 o
  10   2  15         51.15        163.14        55.83 o
  11   2  15       3707.42       3815.10       124.55 o
  12   2  15        391.54        505.41        81.20 o
  13   2  15        277.76        198.98        79.06 o
   1   3  15      39511.48      41049.46       334.99 o
   2   3  15        196.91        297.27        30.40 o
   3   3  15      10203.66       9912.36       113.14 o
   4   3  15        718.51        577.94        32.94 o
   5   3  15        588.55        566.54        37.78 o
   6   3  15       1411.91       1327.66        55.65 o
   7   3  15      14643.29      15014.08       180.16 o
   8   3  15        125.71        180.67        46.26 o
   9   3  15       9697.57       9804.61       148.88 o
  10   3  15         34.39         42.75        56.12 o
  11   3  15       4985.60       5017.41       137.39 o
  12   3  15        139.37        153.12        66.98 o
  13   3  15        109.55         57.71        82.48 o
   1   4  15       8518.30       8465.46        99.27 o
   2   4  15       6001.76       5890.59        73.34 o
   3   4  15       3123.24       3257.84        57.08 o
   4   4  15       8740.33       8427.53        91.53 o
   5   4  15        114.02         51.93        31.99 o
   6   4  15       7889.28       7518.04        99.90 o
   7   4  15       2845.27       2863.63        74.82 o
   8   4  15        198.86        201.44        50.32 o
   9   4  15       3154.21       3275.34        89.64 o
  10   4  15        385.27        517.07        70.76 o
  11   4  15       3296.23       3276.15       124.29 o
  12   4  15       1842.56       1944.25       123.53 o
  13   4  15         65.82         55.33        80.17 o
   1   5  15         10.58        -12.54        25.87 o
   2   5  15       9175.08       8695.30        90.83 o
   3   5  15        229.42        218.35        29.31 o
   4   5  15      20052.73      19846.66       174.03 o
   5   5  15         12.26        -14.99        29.36 o
   6   5  15      11353.89      10921.17       129.90 o
   7   5  15         37.52         76.50        37.93 o
   8   5  15       1135.42       1103.86        65.08 o
   9   5  15        401.20        473.85        59.63 o
  10   5  15        526.07        609.96        62.84 o
  11   5  15        637.62        709.49        87.91 o
  12   5  15       4951.04       5198.19       184.53 o
   1   6  15       2081.39       2107.24        49.00 o
   2   6  15       6543.70       5761.05        78.25 o
   3   6  15        264.19        173.02        38.56 o
   4   6  15      21974.86      22959.13       239.06 o
   5   6  15         11.35         40.20        39.87 o
   6   6  15      11687.96      12288.88       142.75 o
   7   6  15       1578.00       1483.29        60.06 o
   8   6  15        206.43        197.48        51.27 o
   9   6  15        915.30        945.79        65.15 o
  10   6  15        357.59        527.54        78.33 o
  11   6  15        138.16        126.15        70.87 o
  12   6  15       2493.23       2473.97       135.39 o
   1   7  15      14376.70      14246.41       137.47 o
   2   7  15       3580.02       3572.44        65.36 o
   3   7  15       6495.64       6269.41       100.45 o
   4   7  15       9170.31       8864.24       128.63 o
   5   7  15         31.36         40.51        45.37 o
   6   7  15       3283.22       3247.89        88.21 o
   7   7  15       5653.45       5670.46       114.89 o
   8   7  15         80.99        102.58        47.30 o
   9   7  15       5013.99       5269.79       136.29 o
  10   7  15        501.06        744.25        83.55 o
  11   7  15       2202.63       2141.75       123.14 o
  12   7  15       1285.44       1292.19       116.70 o
   1   8  15      17326.95      17228.59       160.28 o
   2   8  15        790.47        792.62        42.98 o
   3   8  15       1360.36       1214.35        64.25 o
   4   8  15          3.68         -4.93        40.56 o
   5   8  15        527.50        417.21        51.78 o
   6   8  15         75.05        173.63        51.96 o
   7   8  15       5226.39       5172.97       119.74 o
   8   8  15        155.72        259.62        52.60 o
   9   8  15       7059.08       6916.64       155.24 o
  10   8  15         10.77          2.70        58.91 o
  11   8  15       3504.60       3438.86       150.98 o
  12   8  15         23.08        135.48        83.74 o
   1   9  15      14690.30      13414.78       152.08 o
   2   9  15       1567.02       1589.20        53.77 o
   3   9  15       2086.75       2363.33        73.94 o
   4   9  15       1872.43       1813.21        67.94 o
   5   9  15       1175.65       1064.98        64.07 o
   6   9  15         47.74         47.29        54.88 o
   7   9  15       6607.22       6640.15       132.96 o
   8   9  15         57.14         25.48        49.16 o
   9   9  15       7072.81       7116.41       164.24 o
  10   9  15         16.96          1.81        58.09 o
  11   9  15       2871.23       2786.98       135.10 o
   1  10  15       6428.21       6197.60       104.64 o
   2  10  15       4757.93       5189.57        98.31 o
   3  10  15        831.85        750.52        53.93 o
   4  10  15      11441.75      11056.27       154.19 o
   5  10  15        262.13        380.09        58.37 o
   6  10  15       5720.72       5579.17       119.02 o
   7  10  15       2781.45       2950.63        96.17 o
   8  10  15        555.07        583.88        67.95 o
   9  10  15       1503.93       1554.44        89.34 o
  10  10  15        160.78        131.36        77.97 o
  11  10  15        262.28        301.07       112.03 o
   1  11  15        130.12        197.09        42.60 o
   2  11  15       7966.16       7715.25       123.62 o
   3  11  15        119.74        168.15        53.58 o
   4  11  15      12982.90      13675.51       184.81 o
   5  11  15        116.30        186.11        50.33 o
   6  11  15       9280.87       8603.91       153.12 o
   7  11  15          0.38         23.29        49.72 o
   8  11  15       1072.12        996.94        80.57 o
   9  11  15          0.30         -1.38        51.48 o
  10  11  15        541.98        919.09       113.74 o
   1  12  15       2338.72       2298.70        73.78 o
   2  12  15       4139.04       3568.60        95.28 o
   3  12  15        203.24        286.96        55.52 o
   4  12  15       7569.87       7536.85       150.27 o
   5  12  15         15.97        -26.20        53.63 o
   6  12  15       2697.31       2731.60       100.59 o
   7  12  15        348.17        390.97        63.70 o
   8  12  15        455.85        518.81        69.95 o
   9  12  15       1290.96       1115.52        87.02 o
  10  12  15        305.23        330.12        88.32 o
   1  13  15       9561.23      10017.64       152.43 o
   2  13  15        824.59        750.51        61.77 o
   3  13  15        808.95        796.05        70.95 o
   4  13  15       2123.83       2129.31        92.10 o
   5  13  15        357.58        461.81        66.85 o
   6  13  15        666.14        750.25        77.51 o
   7  13  15       2562.25       2557.89       109.76 o
   8  13  15         31.11         79.10        65.70 o
   9  13  15       3293.44       3455.88       155.66 o
   1  14  15       7186.69       7398.39       143.85 o
   2  14  15          1.84        -36.39        49.83 o
   3  14  15       2271.87       2179.41        94.41 o
   4  14  15         95.12         43.23        54.35 o
   5  14  15        197.75        173.88        64.00 o
   6  14  15        183.17        150.07        63.25 o
   7  14  15       2943.71       2903.46       132.10 o
   8  14  15         34.66         54.13        69.29 o
   1  15  15       3462.72       3548.70       107.25 o
   2  15  15       1289.67       1326.62        84.35 o
   3  15  15        227.25        213.87        66.18 o
   4  15  15       1106.91       1317.23        87.59 o
   5  15  15        362.50        357.43        79.69 o
   6  15  15       1357.32       1204.58        95.99 o
   7  15  15        971.36        981.76        96.23 o
   8  15  15        298.71        280.28        71.03 o
   1  16  15        445.35        544.55        63.99 o
   2  16  15       1656.61       1619.75        92.51 o
   3  16  15        121.17         88.08        59.10 o
   4  16  15       2744.89       2827.54       119.05 o
   5  16  15          8.00         38.16        63.91 o
   6  16  15       2246.14       2272.18       123.23 o
   7  16  15        245.80        112.90        75.05 o
   1  17  15         17.35         36.38        50.74 o
   2  17  15       1998.66       1899.94       111.96 o
   3  17  15          8.70         45.16        61.60 o
   4  17  15       5055.32       5092.92       147.60 o
   5  17  15          4.23         -4.59        57.88 o
   1  18  15       1771.62       1908.82        95.42 o
   2  18  15        642.11        845.02        85.92 o
   3  18  15        673.47        801.73        91.33 o
   4  18  15       1027.66       1069.03       100.68 o
   0   0  16      43489.55      42437.86       547.40 o
   2   0  16      15431.15      14923.13       254.55 o
   4   0  16        274.35        517.59        54.60 o
   6   0  16       2554.80       2362.83        88.63 o
   8   0  16      15837.42      15959.08       318.49 o
  10   0  16      10906.48      11333.40       301.10 o
  12   0  16       1907.73       1998.89       161.78 o
   0   1  16      10905.97      11163.20       188.79 o
   1   1  16         48.39         68.61        28.89 o
   2   1  16       2270.08       1739.48        65.33 o
   3   1  16        639.65        658.84        39.13 o
   4   1  16          4.02         -3.93        31.96 o
   5   1  16       2464.17       2543.44        61.91 o
   6   1  16       1011.08        802.34        47.15 o
   7   1  16       3092.75       3087.02        81.65 o
   8   1  16       1530.33       1580.82        77.58 o
   9   1  16         43.93          9.82        64.87 o
  10   1  16       1589.24       1613.67        92.58 o
  11   1  16        440.73        568.26        74.25 o
  12   1  16        184.03        283.84        76.63 o
  13   1  16        125.82         52.44        66.47 o
   0   2  16      10635.68      10285.41       145.94 o
   1   2  16       1403.80       1336.74        44.85 o
   2   2  16       7977.50       8223.82       111.91 o
   3   2  16      17566.41      17228.56       155.61 o
   4   2  16       1371.27       1414.48        42.88 o
   5   2  16      12204.66      12380.00       134.33 o
   6   2  16        324.60        475.52        50.56 o
   7   2  16      14214.88      13748.18       203.05 o
   8   2  16       2005.24       1948.03        84.83 o
   9   2  16         42.59          3.51        45.44 o
  10   2  16       2870.14       2862.42       111.09 o
  11   2  16       3142.68       3315.90       122.15 o
  12   2  16        839.84        824.11        91.97 o
   0   3  16         36.06         -2.50        39.20 o
   1   3  16        868.74        834.73        57.84 o
   2   3  16        896.39        943.14        40.37 o
   3   3  16       3619.68       3399.30        67.35 o
   4   3  16         46.83         98.64        42.67 o
   5   3  16       4230.45       4139.71        82.34 o
   6   3  16          3.50        -37.04        38.78 o
   7   3  16        723.29        568.75        57.08 o
   8   3  16          4.76        -15.95        40.85 o
   9   3  16         25.50         27.12        55.34 o
  10   3  16          8.69        -16.07        51.58 o
  11   3  16        961.48       1151.54        95.06 o
  12   3  16         21.27         33.12        62.33 o
   0   4  16      29334.93      28457.48       296.64 o
   1   4  16        569.41        716.51        42.05 o
   2   4  16      18309.10      17211.49       141.82 o
   3   4  16      17319.40      15899.78       141.37 o
   4   4  16         51.43         37.74        30.29 o
   5   4  16      18464.39      17731.72       171.22 o
   6   4  16       8074.08       7857.21       122.07 o
   7   4  16       1593.15       1567.27        64.98 o
   8   4  16       9341.56       9521.93       144.52 o
   9   4  16          0.32        -51.02        51.02 o
  10   4  16       3987.29       4130.05       121.91 o
  11   4  16       1681.48       1758.41       101.28 o
  12   4  16        985.19        979.91       104.54 o
   0   5  16       7595.25       8021.71       131.45 o
   1   5  16       1010.80       1234.44        60.18 o
   2   5  16       2282.06       1690.14        69.48 o
   3   5  16        449.91        547.58        43.76 o
   4   5  16        406.85        272.86        38.62 o
   5   5  16       1574.54       1414.50        51.74 o
   6   5  16        550.43        530.54        61.88 o
   7   5  16        220.06        352.90        49.59 o
   8   5  16        946.49       1043.86        65.19 o
   9   5  16        106.59         92.35        50.71 o
  10   5  16       2986.68       3151.76       114.76 o
  11   5  16         21.78         10.38        70.25 o
  12   5  16        387.61        443.05       108.49 o
   0   6  16      41677.23      41308.47       503.90 o
   1   6  16        525.01        560.00        36.89 o
   2   6  16      25491.31      25455.08       192.57 o
   3   6  16       6643.91       6379.56       142.39 o
   4   6  16        504.66        485.68        50.92 o
   5   6  16       2346.32       2229.82        61.78 o
   6   6  16       8426.81       8821.69       122.20 o
   7   6  16       2325.13       2108.99        64.70 o
   8   6  16      14428.89      14298.91       196.30 o
   9   6  16         32.75         36.22        56.25 o
  10   6  16       9630.02       9558.80       201.95 o
  11   6  16        249.25        454.38        87.41 o
  12   6  16       1345.59       1365.87       111.40 o
   0   7  16       2748.16       2643.60        81.33 o
   1   7  16        116.64        146.55        34.90 o
   2   7  16        467.10        389.43        38.10 o
   3   7  16        584.65        742.12        54.51 o
   4   7  16       1470.31       1389.64        86.06 o
   5   7  16       6131.23       6059.64       109.23 o
   6   7  16       1060.34       1078.57        86.87 o
   7   7  16        284.67        541.62        74.52 o
   8   7  16       1426.78       1247.82        86.15 o
   9   7  16          2.42         17.39        59.84 o
  10   7  16        663.76        653.41        81.30 o
  11   7  16        123.36        430.06       158.22 o
  12   7  16         47.22        187.16        89.84 o
   0   8  16       3792.98       3923.56       115.03 o
   1   8  16       5737.43       5748.51        89.40 o
   2   8  16        116.64        143.21        36.05 o
   3   8  16      31385.14      32520.73       333.23 o
   4   8  16        326.44        325.73        57.88 o
   5   8  16      21259.22      21577.73       271.95 o
   6   8  16          7.36        -37.26        44.20 o
   7   8  16       3636.43       3517.29       103.82 o
   8   8  16        206.17        191.37        53.91 o
   9   8  16        297.73        262.09        68.81 o
  10   8  16        229.89        281.85        71.74 o
  11   8  16       3611.09       3599.88       152.62 o
   0   9  16       4104.96       3798.44       121.32 o
   1   9  16        711.84        789.35        53.56 o
   2   9  16       1418.10       1221.15        59.79 o
   3   9  16         66.72         81.43        44.07 o
   4   9  16         34.87        -36.87        39.76 o
   5   9  16       5058.99       5012.98       109.41 o
   6   9  16        291.97        224.07        51.88 o
   7   9  16       1016.12       1055.04        73.51 o
   8   9  16         62.91         73.31        54.06 o
   9   9  16          7.27        166.52       110.58 o
  10   9  16        663.48        665.77        83.55 o
  11   9  16        386.68        590.38       106.64 o
   0  10  16      22024.02      22442.51       320.29 o
   1  10  16       3317.70       3398.56        86.00 o
   2  10  16      13706.46      13313.36       161.58 o
   3  10  16       7398.14       7036.50       126.98 o
   4  10  16        507.50        474.33        56.13 o
   5  10  16       8966.92       8810.94       146.19 o
   6  10  16       2060.35       2047.09        97.85 o
   7  10  16       2253.34       2144.85        89.05 o
   8  10  16       7769.96       7597.64       156.72 o
   9  10  16         19.67        -41.48        61.66 o
  10  10  16       6319.69       6260.61       181.67 o
  11  10  16       1253.75       1062.82       130.89 o
   0  11  16       1420.28       1412.61       122.02 o
   1  11  16        106.02         72.20        42.75 o
   2  11  16        202.69        138.36        45.22 o
   3  11  16          5.52         13.52        45.93 o
   4  11  16        311.15        222.73        64.54 o
   5  11  16        269.49        208.45        57.90 o
   6  11  16        352.98        517.85        64.66 o
   7  11  16        129.72        146.89        55.35 o
   8  11  16        613.81        712.09        75.54 o
   9  11  16         14.04        -15.63        67.79 o
  10  11  16       1201.00       1247.37       108.28 o
   0  12  16      12745.12      12643.85       239.99 o
   1  12  16        183.05        339.25        56.01 o
   2  12  16       7230.21       6895.39       165.48 o
   3  12  16       2521.46       2468.28        94.86 o
   4  12  16         39.26         89.96        57.28 o
   5  12  16       3358.65       3027.93       106.60 o
   6  12  16       3555.17       3120.26       111.06 o
   7  12  16       2084.36       1986.54        97.99 o
   8  12  16       5792.52       5447.62       143.01 o
   9  12  16         41.76        -30.35        69.75 o
   0  13  16         32.91         32.18        98.63 o
   1  13  16       1023.06       1086.20        70.26 o
   2  13  16        248.47        400.85        56.42 o
   3  13  16        712.53        777.51        79.30 o
   4  13  16         85.70         83.14        65.32 o
   5  13  16       1248.33       1224.05        85.35 o
   6  13  16         42.09         97.04        62.93 o
   7  13  16        637.08        535.57        83.62 o
   8  13  16        201.14        199.54        75.84 o
   9  13  16         19.06         52.52        90.58 o
   0  14  16        476.21        462.04        89.86 o
   1  14  16       1778.37       1666.95        88.89 o
   2  14  16        100.52         91.77        55.72 o
   3  14  16       7124.71       7082.13       163.09 o
   4  14  16         14.50        -16.44        60.45 o
   5  14  16       8022.31       8144.37       175.50 o
   6  14  16        108.95         38.94        60.91 o
   7  14  16       3270.99       3244.73       132.78 o
   8  14  16        110.16        180.70        72.14 o
   0  15  16       1909.29       1992.48       131.52 o
   1  15  16         18.58         12.63        46.89 o
   2  15  16        224.94        283.89        66.32 o
   3  15  16        372.02        350.88        68.98 o
   4  15  16          0.65         27.70        57.85 o
   5  15  16        340.66        325.67        70.00 o
   6  15  16         84.37        141.89        70.91 o
   7  15  16        244.85        245.84        80.13 o
   0  16  16       6616.47       6732.82       248.48 o
   1  16  16        434.81        358.62        67.32 o
   2  16  16       3785.20       3804.36       128.63 o
   3  16  16        878.87        923.52        86.67 o
   4  16  16        100.90         96.57        64.92 o
   5  16  16        760.88        694.83        86.62 o
   6  16  16       1105.54       1263.22       101.99 o
   0  17  16        511.65        744.65       108.49 o
   1  17  16          7.85         33.22        65.40 o
   2  17  16        575.95        703.39        80.26 o
   3  17  16         49.89        162.65        71.05 o
   4  17  16         38.18         -8.71        64.13 o
   5  17  16        177.44        116.52        73.22 o
   0  18  16       2716.41       3013.85       196.18 o
   1  18  16        245.18        254.84        77.47 o
   2  18  16       1172.81       1239.47       111.48 o
   3  18  16       2061.18       2230.74       125.12 o
   2   0  17          6.02        -19.31        39.43 o
   4   0  17          2.99         21.59        44.68 o
   6   0  17       1532.44       1607.06        82.33 o
   8   0  17       1522.88       1573.61       157.68 o
  10   0  17          8.30        115.42       128.86 o
  12   0  17        146.99        328.62       175.81 o
   1   1  17      11898.09      11320.57       112.59 o
   2   1  17      13423.71      13334.37       128.24 o
   3   1  17       1155.91        897.49        44.94 o
   4   1  17      15406.23      16086.12       159.72 o
   5   1  17       2396.06       2542.72        64.99 o
   6   1  17      16896.54      16584.72       174.82 o
   7   1  17       9013.55       8449.35       130.58 o
   8   1  17       2416.19       2230.56        86.10 o
   9   1  17       5321.38       5363.22       129.61 o
  10   1  17       1269.36       1376.39        91.47 o
  11   1  17       1299.89       1254.47        89.67 o
  12   1  17       4248.97       4282.77       147.58 o
   1   2  17       1265.24       1219.07        50.78 o
   2   2  17        281.17        314.84        33.38 o
   3   2  17        561.20        685.82        45.49 o
   4   2  17        645.27        772.93        81.99 o
   5   2  17        158.31        290.42        52.97 o
   6   2  17        357.50        502.92        65.24 o
   7   2  17        419.60        416.30        52.03 o
   8   2  17         33.15          0.41        41.06 o
   9   2  17        120.43        129.37        57.74 o
  10   2  17        138.47        199.61        63.20 o
  11   2  17         14.65         73.80        64.39 o
  12   2  17         10.67        -10.35        62.09 o
   1   3  17      39496.25      38683.09       274.84 o
   2   3  17         60.00         48.44        33.34 o
   3   3  17      10965.26       9185.40       116.88 o
   4   3  17        593.09        746.53        48.29 o
   5   3  17        962.64        911.22        58.54 o
   6   3  17       2115.86       2108.33        72.28 o
   7   3  17      11910.71      12235.26       171.79 o
   8   3  17          1.18        -37.58        45.72 o
   9   3  17      16396.60      16461.03       246.53 o
  10   3  17         69.72        151.52        60.17 o
  11   3  17       6913.45       6819.90       176.80 o
  12   3  17        291.39        287.05        82.50 o
   1   4  17        951.92        992.84        47.47 o
   2   4  17       1217.62       1031.82        50.89 o
   3   4  17          4.66         -8.21        36.75 o
   4   4  17        313.03        361.32        34.03 o
   5   4  17        567.02        482.07        50.31 o
   6   4  17        222.15        259.96        47.96 o
   7   4  17         69.24        172.87        51.44 o
   8   4  17         43.41         15.61        45.33 o
   9   4  17         11.56        -45.92        47.58 o
  10   4  17        320.09        265.10        67.12 o
  11   4  17         80.61        -14.38        65.45 o
  12   4  17        148.14        189.47        89.76 o
   1   5  17         44.96          9.37        32.09 o
   2   5  17      16607.54      16293.28       170.48 o
   3   5  17       1255.35       1159.41        47.16 o
   4   5  17      34607.80      35774.34       296.01 o
   5   5  17        103.75         51.86        35.51 o
   6   5  17      22226.88      21473.18       214.91 o
   7   5  17        314.17        356.13        47.59 o
   8   5  17       2224.01       2085.31        79.84 o
   9   5  17       1036.49       1186.58        81.32 o
  10   5  17       1685.84       1674.05       115.63 o
  11   5  17        668.77        607.59        96.44 o
  12   5  17       5971.61       5836.03       190.11 o
   1   6  17        335.15        310.89        42.56 o
   2   6  17        879.46        834.71        60.21 o
   3   6  17        358.52        501.72        38.76 o
   4   6  17         39.65         -7.90        31.10 o
   5   6  17         29.78         99.93        39.48 o
   6   6  17        171.42        182.25        43.30 o
   7   6  17        102.95        147.76        47.77 o
   8   6  17         55.46        -21.68        52.31 o
   9   6  17        111.50        301.29        66.58 o
  10   6  17          3.90        -71.79        71.79 o
  11   6  17         54.10         14.50        77.81 o
  12   6  17          3.05         23.41        78.07 o
   1   7  17      15987.21      15357.70       148.41 o
   2   7  17       3210.54       3270.93        79.34 o
   3   7  17       2743.27       2569.34        73.84 o
   4   7  17      16315.29      15943.76       191.82 o
   5   7  17        870.19        813.13        59.91 o
   6   7  17       6136.28       5940.79       120.33 o
   7   7  17       5878.91       5511.16       122.69 o
   8   7  17        695.80        723.42        75.00 o
   9   7  17       9023.97       9548.31       195.88 o
  10   7  17        778.30        840.12        88.72 o
  11   7  17       4113.99       4146.19       170.16 o
   1   8  17        580.38        698.07        47.31 o
   2   8  17         24.77         15.63        35.31 o
   3   8  17       1248.19       1175.57        72.25 o
   4   8  17         35.19         90.25        47.19 o
   5   8  17         29.59        -41.60        48.65 o
   6   8  17        116.98         90.46        45.46 o
   7   8  17        203.45        230.80        59.45 o
   8   8  17         96.15        172.59        70.96 o
   9   8  17          1.48         41.11        63.23 o
  10   8  17          0.87        -27.28        61.27 o
  11   8  17         55.61        254.62       120.33 o
   1   9  17      27855.31      28286.97       270.14 o
   2   9  17        340.15        433.38        45.04 o
   3   9  17       7635.47       8027.43       135.17 o
   4   9  17       5913.89       5292.02       110.58 o
   5   9  17        125.55        230.52        68.89 o
   6   9  17       3035.50       2888.23        95.84 o
   7   9  17       7449.67       7052.89       145.22 o
   8   9  17         11.17         23.89        54.82 o
   9   9  17      11341.24      11388.60       226.00 o
  10   9  17         36.12         58.74        64.00 o
  11   9  17       2747.87       2465.95       137.31 o
   1  10  17       1092.87       1204.77        76.73 o
   2  10  17         21.37         97.10        48.32 o
   3  10  17         41.44        -46.50        52.94 o
   4  10  17         70.11        105.87        48.88 o
   5  10  17        137.49        187.44        54.30 o
   6  10  17         89.01        134.58        54.28 o
   7  10  17        235.75        260.64        61.40 o
   8  10  17          9.34        -47.89        62.41 o
   9  10  17         31.53         41.74        74.33 o
  10  10  17         13.34         41.75        69.87 o
   1  11  17         75.51         78.33        45.32 o
   2  11  17       6256.38       5621.88       136.51 o
   3  11  17         20.78         32.02        48.13 o
   4  11  17      22407.16      22455.53       300.70 o
   5  11  17         19.12         28.09        45.93 o
   6  11  17      11576.82      11476.78       196.06 o
   7  11  17        140.30         18.56        48.22 o
   8  11  17       1349.33       1503.70       105.29 o
   9  11  17         38.91         15.38        62.96 o
  10  11  17       1131.04       1070.37       111.78 o
   1  12  17         83.09        125.21        48.24 o
   2  12  17         18.71        -47.84        47.84 o
   3  12  17         56.66          6.16        50.54 o
   4  12  17         47.08         31.21        53.77 o
   5  12  17         11.32         25.16        53.46 o
   6  12  17         53.71        -11.46        57.85 o
   7  12  17        193.91        142.55        71.24 o
   8  12  17         23.51        -79.17        79.17 o
   9  12  17          2.31         26.31        71.13 o
   1  13  17      13346.33      13620.09       199.91 o
   2  13  17        791.32        947.50        77.17 o
   3  13  17       2028.92       1880.80        91.89 o
   4  13  17       1928.58       1726.34        94.26 o
   5  13  17        317.79        303.87        67.31 o
   6  13  17       1252.16       1227.18        92.33 o
   7  13  17       3944.95       3871.50       142.75 o
   8  13  17        212.82        288.60        89.85 o
   1  14  17         58.21        -55.98        55.98 o
   2  14  17          0.08        -58.93        58.93 o
   3  14  17          7.93        -57.73        62.04 o
   4  14  17          6.25         87.63        63.70 o
   5  14  17         69.13        147.95        69.20 o
   6  14  17          0.25         66.18        62.80 o
   7  14  17          4.60        -73.58        73.58 o
   8  14  17          3.74         26.56        81.95 o
   1  15  17       5603.59       5101.81       134.92 o
   2  15  17       1827.82       1862.17        95.00 o
   3  15  17       1709.90       1721.49        93.32 o
   4  15  17       2218.18       2319.92       113.39 o
   5  15  17        198.69        238.76        71.84 o
   6  15  17       2159.53       2261.17       120.75 o
   7  15  17       2108.39       1782.63       118.04 o
   1  16  17        338.94        411.52        76.32 o
   2  16  17          0.06         52.78        63.02 o
   3  16  17         19.76         16.66        57.59 o
   4  16  17         87.64        -27.12        64.06 o
   5  16  17         44.27        -62.67        67.62 o
   6  16  17          3.39          3.31        73.04 o
   1  17  17        919.60       1106.73        95.76 o
   2  17  17       2830.07       2894.31       126.38 o
   3  17  17        350.32        409.52        80.26 o
   4  17  17       6195.63       6404.13       185.82 o
   1  18  17         17.01        -79.87        79.87 o
   0   0  18      56027.46      58579.50       775.42 o
   2   0  18      16562.04      16361.59       231.75 o
   4   0  18        564.30        477.97        68.37 o
   6   0  18       3840.04       3749.45       157.72 o
   8   0  18      17974.10      17752.98       346.30 o
  10   0  18      12240.93      11894.76       390.16 o
  12   0  18       1759.21       1464.12       158.10 o
   0   1  18         58.17        130.07        45.75 o
   1   1  18          2.33        -11.00        31.72 o
   2   1  18       2185.54       1727.73        52.41 o
   3   1  18       1977.59       2011.55        65.89 o
   4   1  18        300.48        302.41        41.78 o
   5   1  18         78.64         95.24        46.49 o
   6   1  18        497.98        598.16        56.27 o
   7   1  18        206.83        469.54       113.94 o
   8   1  18       1604.49       1476.79        83.46 o
   9   1  18         11.49         57.21        55.48 o
  10   1  18        726.18        842.22        82.87 o
  11   1  18        205.40        300.85        73.22 o
  12   1  18        292.78        370.50        81.23 o
   0   2  18       1744.79       1661.68        71.47 o
   1   2  18        857.19        883.67        45.11 o
   2   2  18       2035.22       1872.89        58.37 o
   3   2  18      15437.49      14753.23       152.94 o
   4   2  18        394.63        326.25        40.68 o
   5   2  18      22952.27      23565.40       222.04 o
   6   2  18         74.84        115.71        44.23 o
   7   2  18       9428.48       9078.68       143.03 o
   8   2  18       1867.72       1868.00       104.58 o
   9   2  18         39.19        -59.87        59.87 o
  10   2  18       1877.84       1658.33        95.56 o
  11   2  18       4134.98       4013.84       157.35 o
  12   2  18        298.49        159.00        75.32 o
   0   3  18        225.49        188.21        49.47 o
   1   3  18         33.56        -34.19        34.19 o
   2   3  18        248.29        480.70        48.64 o
   3   3  18       8736.90       8161.75       110.02 o
   4   3  18        295.79        378.36        37.66 o
   5   3  18       3098.05       3284.51        93.49 o
   6   3  18        543.68        753.31        58.32 o
   7   3  18       2596.94       2575.28        85.25 o
   8   3  18        100.75        118.80        49.57 o
   9   3  18         41.27         -1.82        62.45 o
  10   3  18          1.14         16.39        57.30 o
  11   3  18        359.42        504.08        88.42 o
  12   3  18         36.79         80.55        81.97 o
   0   4  18      16719.32      16458.58       211.95 o
   1   4  18        268.12        256.67        43.54 o
   2   4  18      15716.58      16205.55       186.23 o
   3   4  18      15800.47      15540.20       175.42 o
   4   4  18        530.33        612.31        56.23 o
   5   4  18      26288.25      26359.91       271.92 o
   6   4  18       2135.24       2093.35        79.25 o
   7   4  18       4787.96       4640.38       129.05 o
   8   4  18       4887.22       4726.57       110.32 o
   9   4  18        129.39        110.15        58.41 o
  10   4  18       3992.02       3755.64       127.36 o
  11   4  18       1805.66       1670.97       114.84 o
  12   4  18        633.65        663.93       102.26 o
   0   5  18       4349.23       4412.76       107.74 o
   1   5  18         60.81         99.90        31.83 o
   2   5  18       2714.98       2460.58        70.19 o
   3   5  18         86.45         81.51        34.17 o
   4   5  18        106.23        113.96        68.15 o
   5   5  18         75.00        170.23        56.25 o
   6   5  18         26.15         89.49        46.10 o
   7   5  18         48.26        -19.25        43.55 o
   8   5  18       2639.23       2306.58        90.46 o
   9   5  18         43.84        -56.71        60.32 o
  10   5  18       1020.42       1064.63       102.40 o
  11   5  18         39.41        -21.38        69.90 o
   0   6  18      15366.73      14850.52       205.97 o
   1   6  18        213.05        330.60        38.50 o
   2   6  18      13675.64      13544.69       154.20 o
   3   6  18       2010.15       2075.43        59.63 o
   4   6  18        282.51        441.88        46.19 o
   5   6  18       2955.57       2854.86        73.33 o
   6   6  18       5039.81       4893.08        97.30 o
   7   6  18        298.30        534.50        66.74 o
   8   6  18      12154.11      12231.88       221.41 o
   9   6  18        109.93        107.53        62.98 o
  10   6  18       8874.24       8816.21       217.08 o
  11   6  18        310.54        333.93        91.96 o
   0   7  18       1165.40        979.91        66.20 o
   1   7  18        111.85         78.89        33.44 o
   2   7  18        410.54        246.35        51.20 o
   3   7  18       4423.44       4355.17        92.32 o
   4   7  18        831.88        837.12        63.52 o
   5   7  18        341.22        491.94        56.68 o
   6   7  18         26.59         92.72        65.20 o
   7   7  18       1077.99       1123.94        82.95 o
   8   7  18        821.84       1002.22       130.53 o
   9   7  18        130.58        160.01        77.11 o
  10   7  18        227.66        184.02        85.36 o
  11   7  18        337.57        406.94        92.43 o
   0   8  18       2468.99       2520.72       107.28 o
   1   8  18       2691.57       2299.17        67.36 o
   2   8  18        580.94        905.42       113.90 o
   3   8  18      18472.79      18492.02       228.58 o
   4   8  18        385.27        330.51        55.54 o
   5   8  18      19849.65      20397.69       247.36 o
   6   8  18          2.01        -44.88        44.88 o
   7   8  18       7496.25       6931.31       161.96 o
   8   8  18        674.48        595.78        73.93 o
   9   8  18         18.31         49.11        64.09 o
  10   8  18         52.42        128.45        78.20 o
  11   8  18       3277.59       3524.78       173.53 o
   0   9  18         56.28         -4.56        54.60 o
   1   9  18         66.95        100.23        63.15 o
   2   9  18        370.98        384.40        48.69 o
   3   9  18       2077.22       1843.12        75.58 o
   4   9  18        224.40        209.74        51.76 o
   5   9  18       2583.92       2562.21        86.56 o
   6   9  18         51.95         53.50        57.16 o
   7   9  18       1124.45       1112.94        82.24 o
   8   9  18        470.14        503.48        78.30 o
   9   9  18         89.98        108.33        70.76 o
  10   9  18          3.78          0.17        74.46 o
   0  10  18      11228.25      11710.42       222.12 o
   1  10  18       1059.08       1021.24        61.58 o
   2  10  18       7725.49       7588.79       139.43 o
   3  10  18       3025.75       2677.30        98.09 o
   4  10  18        511.04        537.18        62.52 o
   5  10  18       2411.45       2348.68        91.77 o
   6  10  18       1178.46       1225.22        74.49 o
   7  10  18       1517.22       1214.57        81.19 o
   8  10  18       4493.18       4594.61       146.23 o
   9  10  18         46.66         16.27        68.99 o
  10  10  18       4087.79       4226.37       163.54 o
   0  11  18       2406.51       2086.11       103.10 o
   1  11  18        104.97        138.77        47.67 o
   2  11  18       3243.74       3113.50       110.29 o
   3  11  18        123.62        122.20        59.33 o
   4  11  18         26.69         73.16        57.99 o
   5  11  18         23.40         85.73        54.98 o
   6  11  18        689.69        769.71        74.27 o
   7  11  18         88.10         73.96        55.19 o
   8  11  18       2262.77       2017.11       119.83 o
   9  11  18         19.62         79.08        75.68 o
   0  12  18       8414.71       7814.02       193.84 o
   1  12  18        448.71        574.11        58.78 o
   2  12  18       6111.40       5905.06       181.40 o
   3  12  18       2270.34       2395.59       103.61 o
   4  12  18        706.32        769.13        80.34 o
   5  12  18       2547.75       2776.27       110.86 o
   6  12  18       2544.96       2598.73       115.56 o
   7  12  18       1079.08       1046.23        90.78 o
   8  12  18       5840.84       5751.71       181.71 o
   9  12  18         13.65        -62.03        78.66 o
   0  13  18        740.40        819.42        99.24 o
   1  13  18         75.10        107.54        64.88 o
   2  13  18        129.86        216.65        61.42 o
   3  13  18       1511.01       1655.21       104.77 o
   4  13  18         80.52         41.44        55.06 o
   5  13  18       2064.24       1876.90       106.93 o
   6  13  18        320.97        272.00        72.69 o
   7  13  18        418.66        504.63        83.00 o
   8  13  18        178.37        101.69        78.46 o
   0  14  18        358.14        385.97        83.19 o
   1  14  18       1020.36       1055.74        90.59 o
   2  14  18          2.50         65.62        57.51 o
   3  14  18       4465.85       4462.00       138.67 o
   4  14  18         15.00         44.35        60.81 o
   5  14  18       5849.77       6050.39       159.56 o
   6  14  18          0.12         36.84        65.39 o
   7  14  18       3256.45       3335.10       137.79 o
   0  15  18          9.77         59.17        96.26 o
   1  15  18        364.22        310.74        69.11 o
   2  15  18        124.31         -6.53        61.87 o
   3  15  18        330.28        361.81        88.39 o
   4  15  18          4.41         27.21        62.98 o
   5  15  18        819.49        772.60        90.00 o
   6  15  18         48.55         39.69        72.20 o
   0  16  18       9265.92       9501.94       375.11 o
   1  16  18        152.53         99.89        73.63 o
   2  16  18       4362.23       4468.72       184.43 o
   3  16  18        545.68        687.65        86.44 o
   4  16  18        416.13        399.89        93.18 o
   5  16  18        218.16        167.66        70.87 o
   0  17  18       1996.04       1921.74       165.44 o
   1  17  18          5.32        173.19       100.03 o
   2  17  18        770.60       1025.60       100.61 o
   3  17  18          0.62         -7.72        61.68 o
   2   0  19      11275.46      10455.24       165.18 o
   4   0  19      20364.30      19821.78       288.63 o
   6   0  19      16959.09      16827.31       292.03 o
   8   0  19        497.02        584.76        99.05 o
  10   0  19       1914.18       2094.42       158.17 o
  12   0  19       3356.56       3295.60       217.96 o
   1   1  19       9965.45      10009.61       115.30 o
   2   1  19       3083.81       2689.78        97.75 o
   3   1  19       2302.82       2691.88        77.00 o
   4   1  19      12209.43      12103.56       148.53 o
   5   1  19        137.21         27.64        36.47 o
   6   1  19      10891.24      11032.40       170.81 o
   7   1  19       2704.99       2809.02        86.39 o
   8   1  19       1407.03       1284.72        83.69 o
   9   1  19       3004.80       3129.03       108.68 o
  10   1  19       1385.37       1576.87       102.42 o
  11   1  19       1011.30       1066.60        92.78 o
  12   1  19       1373.06       1241.68       107.45 o
   1   2  19      10707.84      10222.55       132.74 o
   2   2  19       2388.11       2115.42        66.04 o
   3   2  19       4719.60       4478.89        89.10 o
   4   2  19       5476.65       5521.09        97.35 o
   5   2  19        764.30        760.93        58.31 o
   6   2  19       3046.29       2911.35        86.41 o
   7   2  19       5522.61       5242.93       116.38 o
   8   2  19         90.37         60.82        52.73 o
   9   2  19       3896.96       3858.50       123.48 o
  10   2  19        558.02        600.24        80.00 o
  11   2  19       2164.23       2144.46       123.88 o
  12   2  19        499.55        390.29        91.81 o
   1   3  19      15879.34      16688.62       201.57 o
   2   3  19         56.09        119.71        41.30 o
   3   3  19       5235.64       5400.81       100.81 o
   4   3  19        186.33        190.41        45.14 o
   5   3  19        314.09        237.43        59.63 o
   6   3  19        625.40        729.60        65.52 o
   7   3  19       3825.03       3951.56        99.39 o
   8   3  19         98.98        190.15        53.19 o
   9   3  19       7273.91       7600.35       168.83 o
  10   3  19         44.39         41.19        58.97 o
  11   3  19       2763.35       3000.53       154.37 o
   1   4  19       9015.25       9009.41       112.75 o
   2   4  19       3028.71       2750.46        74.45 o
   3   4  19       2807.58       2790.67        82.72 o
   4   4  19       5925.50       6002.23        93.76 o
   5   4  19         61.33         53.38        46.82 o
   6   4  19       4824.95       4562.53       104.18 o
   7   4  19       4640.89       4480.69       110.54 o
   8   4  19        342.53        379.33        61.27 o
   9   4  19       5578.57       5394.41       150.93 o
  10   4  19        149.40         76.40        75.81 o
  11   4  19       1153.86        940.39       112.71 o
   1   5  19        154.58        155.66        36.74 o
   2   5  19       6942.11       6301.08       116.81 o
   3   5  19       2609.01       2622.76        67.81 o
   4   5  19      18241.04      19697.31       207.75 o
   5   5  19        482.16        515.25        51.41 o
   6   5  19       6307.49       6426.29       122.15 o
   7   5  19       1210.50       1122.84        68.91 o
   8   5  19        877.72       1192.34       138.46 o
   9   5  19        576.27        719.40        88.03 o
  10   5  19        834.26        774.12       102.40 o
  11   5  19        225.54        203.27        88.89 o
   1   6  19        834.21        746.43        44.33 o
   2   6  19        964.75        947.35        59.48 o
   3   6  19        668.16        661.63        56.02 o
   4   6  19       5655.72       5541.03       112.65 o
   5   6  19        277.53        264.28        41.91 o
   6   6  19       6176.04       6235.04       143.62 o
   7   6  19         76.12        115.70        59.48 o
   8   6  19       1090.57        861.91        84.36 o
   9   6  19        459.17        724.16        84.89 o
  10   6  19        669.42        769.84       105.76 o
  11   6  19        362.19        235.70        89.25 o
   1   7  19       6755.70       7028.04       101.18 o
   2   7  19       5436.39       4986.44        99.26 o
   3   7  19        514.16        512.36        54.46 o
   4   7  19       8510.21       8521.60       139.36 o
   5   7  19        318.96        281.13        56.95 o
   6   7  19       3480.50       3302.54       123.30 o
   7   7  19       1030.31       1101.01        89.12 o
   8   7  19        471.33        475.63        73.41 o
   9   7  19       3527.43       3430.14       127.98 o
  10   7  19        554.61        642.36        97.89 o
  11   7  19       2163.90       2277.61       144.15 o
   1   8  19       9313.89       9158.13       127.71 o
   2   8  19          9.07         62.97        47.53 o
   3   8  19       1057.64       1284.37       112.65 o
   4   8  19        215.66        264.15        54.33 o
   5   8  19         14.39        -51.29        51.29 o
   6   8  19        205.47        134.00        55.15 o
   7   8  19       2021.54       2026.33       103.98 o
   8   8  19        119.98        164.53        62.58 o
   9   8  19       5459.61       5339.53       176.03 o
  10   8  19         56.93        135.17        76.83 o
   1   9  19       9800.33       9223.59       143.48 o
   2   9  19        277.23        364.35        62.07 o
   3   9  19       2351.90       2026.83        77.15 o
   4   9  19       3990.81       4154.52       108.23 o
   5   9  19        456.42        532.59        60.77 o
   6   9  19       2008.94       2035.01        86.48 o
   7   9  19       3815.55       3877.21       131.32 o
   8   9  19        102.50         92.02        62.72 o
   9   9  19       4978.08       5121.55       161.01 o
  10   9  19         66.41         33.44        75.02 o
   1  10  19        471.22        419.18        59.54 o
   2  10  19       1459.91       1735.49       116.93 o
   3  10  19        901.13        931.79        74.00 o
   4  10  19       4989.62       5124.10       141.35 o
   5  10  19          2.90          5.12        46.11 o
   6  10  19       3022.48       3008.63       102.82 o
   7  10  19        695.04        713.76        81.32 o
   8  10  19        290.11        350.15        78.34 o
   9  10  19        992.51       1038.49       103.38 o
   1  11  19        617.63        527.63        61.28 o
   2  11  19       3380.60       3383.26       122.80 o
   3  11  19         20.05         69.21        60.34 o
   4  11  19       6234.62       6572.34       154.68 o
   5  11  19         46.68        101.49        58.97 o
   6  11  19       3524.08       3454.13       123.99 o
   7  11  19        157.05        139.65        69.86 o
   8  11  19        751.35        753.16       112.23 o
   9  11  19         62.59         36.42        97.76 o
   1  12  19       2504.89       2368.35        94.82 o
   2  12  19       1978.75       1852.35       101.30 o
   3  12  19        380.62        396.01        70.60 o
   4  12  19       5135.94       5412.90       146.84 o
   5  12  19        192.20        216.42        68.28 o
   6  12  19       2267.24       2237.79       112.85 o
   7  12  19        613.00        788.36       103.94 o
   8  12  19        134.94        185.37        97.14 o
   1  13  19       4507.71       4392.46       137.56 o
   2  13  19        347.64        444.64        67.31 o
   3  13  19        817.89        804.80        83.51 o
   4  13  19        851.48        968.62        86.38 o
   5  13  19        104.39        198.76        70.82 o
   6  13  19        470.39        417.57        77.23 o
   7  13  19       1806.48       1944.86       128.98 o
   1  14  19       3389.61       3086.68       125.86 o
   2  14  19         45.23        144.50        63.89 o
   3  14  19       1198.35       1265.73        89.05 o
   4  14  19        384.28        443.11        79.63 o
   5  14  19        305.42        130.72        79.81 o
   6  14  19         71.81         51.10        65.66 o
   7  14  19       2610.45       2964.17       156.89 o
   1  15  19       2529.05       2416.03       150.99 o
   2  15  19        613.00        679.91        78.78 o
   3  15  19        872.55        804.55        86.61 o
   4  15  19       1011.71       1065.17        97.92 o
   5  15  19         12.43        -52.19        70.40 o
   1  16  19        851.71       1046.76       106.25 o
   2  16  19       1109.08       1134.44        97.13 o
   3  16  19        140.21        213.97        75.30 o
   4  16  19       2911.81       2814.82       129.77 o
   1  17  19        640.03        419.50        95.39 o
   0   0  20      30069.25      31322.18       509.61 o
   2   0  20       3755.22       3088.98        99.56 o
   4   0  20        505.85        358.53        72.01 o
   6   0  20        971.26        806.75        86.18 o
   8   0  20       2646.25       2791.74       160.41 o
  10   0  20       2511.48       2473.52       178.76 o
   0   1  20      18978.59      19200.01       261.39 o
   1   1  20         51.58        -18.16        35.58 o
   2   1  20      16077.33      16151.37       170.45 o
   3   1  20       4823.78       5230.97       111.89 o
   4   1  20        724.62        759.43        55.94 o
   5   1  20      12176.83      12336.21       161.35 o
   6   1  20       3477.34       3707.48       109.93 o
   7   1  20       1752.44       1672.02        82.73 o
   8   1  20      10646.76      10934.64       200.65 o
   9   1  20         27.32        -15.45        66.91 o
  10   1  20       6192.16       6344.96       174.12 o
  11   1  20       1066.09       1139.80        98.02 o
   0   2  20        289.44        262.72        51.58 o
   1   2  20       3062.12       2906.44        87.60 o
   2   2  20       1022.30        982.06        58.27 o
   3   2  20       2370.00       2285.43        81.53 o
   4   2  20        258.23        199.10        41.61 o
   5   2  20       9523.01       9038.53       136.77 o
   6   2  20        417.23        489.11        64.36 o
   7   2  20        969.40        818.52        64.65 o
   8   2  20       1040.00       1117.07       105.61 o
   9   2  20         11.91        -29.37        64.71 o
  10   2  20        177.50        207.51        71.56 o
  11   2  20        445.43        731.51       159.90 o
   0   3  20        242.74        276.83        69.14 o
   1   3  20       2573.36       2424.27        73.31 o
   2   3  20        179.31        115.21        43.33 o
   3   3  20      20086.74      20435.74       213.43 o
   4   3  20         76.83         76.65        39.82 o
   5   3  20      23719.28      24117.12       277.33 o
   6   3  20         27.20         53.79        49.99 o
   7   3  20       5615.65       5385.12       116.60 o
   8   3  20         44.34        107.40        70.00 o
   9   3  20         91.27         41.92        65.52 o
  10   3  20        159.20        157.16        68.97 o
  11   3  20       3376.22       3639.50       179.38 o
   0   4  20       6349.70       5792.98       131.65 o
   1   4  20        144.23         17.97        36.40 o
   2   4  20         16.39         53.62        38.71 o
   3   4  20       4635.04       4288.02        91.00 o
   4   4  20         76.78        121.97        40.48 o
   5   4  20       2644.17       2602.47       103.12 o
   6   4  20        710.17        797.67        61.30 o
   7   4  20        196.70        261.01        58.38 o
   8   4  20        217.02        276.70        58.23 o
   9   4  20         14.12         25.01        65.76 o
  10   4  20        936.72       1219.24       117.34 o
  11   4  20        337.08        384.43       100.07 o
   0   5  20      29918.78      28802.78       355.32 o
   1   5  20        302.71        293.30        40.00 o
   2   5  20      14495.43      14284.44       170.28 o
   3   5  20       1597.81       1483.45        55.57 o
   4   5  20         14.74        -48.02        48.02 o
   5   5  20       1379.27       1215.40        65.90 o
   6   5  20       2293.75       2389.31        81.98 o
   7   5  20        684.84        781.24        70.65 o
   8   5  20       9988.58      10338.27       208.09 o
   9   5  20         37.61         76.97        76.09 o
  10   5  20       6509.93       6745.42       208.96 o
  11   5  20        300.22        279.56        92.43 o
   0   6  20       7613.53       7600.85       193.10 o
   1   6  20        480.49        640.38        48.94 o
   2   6  20       5046.12       4642.66        92.32 o
   3   6  20        496.89        560.30        45.97 o
   4   6  20         85.52         30.81        39.43 o
   5   6  20        967.10        940.58        73.28 o
   6   6  20        429.77        405.56        74.89 o
   7   6  20         27.78        399.29       130.82 o
   8   6  20       1495.32       1367.03       100.04 o
   9   6  20         48.92         95.66        72.03 o
  10   6  20       2072.58       2227.99       146.32 o
   0   7  20      15122.71      15155.42       237.98 o
   1   7  20       1025.00        879.48        58.72 o
   2   7  20       5973.12       5825.85       105.28 o
   3   7  20       4728.70       4611.86       119.34 o
   4   7  20        361.37        458.17        64.64 o
   5   7  20       4728.14       4754.09       118.09 o
   6   7  20       2448.78       2292.10       107.87 o
   7   7  20       3215.98       3125.89       121.02 o
   8   7  20       4845.38       4924.64       145.46 o
   9   7  20          7.41         56.93        65.88 o
  10   7  20       1980.96       1930.25       125.22 o
   0   8  20         42.75         65.59        64.72 o
   1   8  20       1660.35       1548.14        94.57 o
   2   8  20        384.58        409.64        55.68 o
   3   8  20       6257.96       6071.41       128.52 o
   4   8  20       1003.26        954.35        66.98 o
   5   8  20       2482.32       2621.31        90.12 o
   6   8  20         50.02         -5.65        56.93 o
   7   8  20       1173.96       1252.03        95.37 o
   8   8  20        250.67        365.16        75.69 o
   9   8  20         46.95         34.04        67.70 o
  10   8  20         10.33        -74.91        81.61 o
   0   9  20       4408.45       4381.21       144.65 o
   1   9  20       2021.30       1830.86        78.05 o
   2   9  20       2668.35       2558.79        92.12 o
   3   9  20       9495.48       9468.06       174.73 o
   4   9  20         29.41         52.42        49.51 o
   5   9  20      10223.76      10470.40       179.74 o
   6   9  20        182.07        147.34        65.77 o
   7   9  20       3485.73       3330.18       120.24 o
   8   9  20       1103.45       1293.75        93.42 o
   9   9  20         88.25        168.60        75.07 o
   0  10  20        393.10        606.51        84.67 o
   1  10  20          2.51        -29.73        49.67 o
   2  10  20        734.84        932.00        82.38 o
   3  10  20        808.96        966.87        76.74 o
   4  10  20        191.87        223.78        65.84 o
   5  10  20         21.88        -62.32        68.19 o
   6  10  20        259.01        353.95        87.17 o
   7  10  20        506.25        678.71        85.26 o
   8  10  20        460.01        468.58       105.83 o
   9  10  20          1.78         47.73        79.94 o
   0  11  20      11160.83      11355.70       320.22 o
   1  11  20        347.81        341.56        61.91 o
   2  11  20       6162.14       6337.37       155.28 o
   3  11  20        244.64        432.69        84.68 o
   4  11  20        564.26        698.49        83.57 o
   5  11  20          6.15        -59.61        59.61 o
   6  11  20       2386.67       2198.01       108.83 o
   7  11  20         37.01        -17.72        66.16 o
   8  11  20       4890.36       4997.69       182.62 o
   0  12  20       1164.70       1226.43       125.08 o
   1  12  20         62.71         28.00        57.24 o
   2  12  20       1522.26       1473.89        96.64 o
   3  12  20        181.44        227.51        65.09 o
   4  12  20         23.94         97.43        66.16 o
   5  12  20        411.63        527.49        96.70 o
   6  12  20        222.04        198.38        76.12 o
   7  12  20        266.59        386.24        92.13 o
   8  12  20        712.72        721.48       101.88 o
   0  13  20       1692.39       1699.81       156.01 o
   1  13  20        765.44        754.47        86.47 o
   2  13  20        542.15        669.23        79.32 o
   3  13  20       4880.54       5258.13       157.00 o
   4  13  20         81.22         35.27        61.17 o
   5  13  20       6683.63       6670.39       184.79 o
   6  13  20        791.07        877.71        97.86 o
   7  13  20       2040.62       2105.34       135.00 o
   0  14  20        153.61        105.49       122.11 o
   1  14  20         19.80        -17.47        64.36 o
   2  14  20          7.98         66.09        60.84 o
   3  14  20       1158.72       1395.93       105.03 o
   4  14  20         49.86         34.69        62.13 o
   5  14  20       1109.82       1011.64        97.93 o
   6  14  20         35.45          0.50        74.68 o
   0  15  20       2451.73       2589.32       223.37 o
   1  15  20        651.99        616.81        79.35 o
   2  15  20       1097.51       1024.06        89.56 o
   3  15  20       2424.05       2417.35       120.35 o
   4  15  20        135.33        201.40        78.20 o
   5  15  20       3053.22       2850.46       135.58 o
   0  16  20       1238.91       1523.81       206.06 o
   1  16  20          7.72        109.50        85.75 o
   2  16  20        639.69        695.87       106.58 o
   3  16  20          5.31        -41.16        70.60 o
   2   0  21      16398.97      16512.99       289.31 o
   4   0  21      38532.89      36858.35       486.91 o
   6   0  21      17119.64      17391.02       354.69 o
   8   0  21        180.35        420.03       111.75 o
  10   0  21       2327.73       2298.24       233.70 o
   1   1  21        442.75        682.44        62.07 o
   2   1  21          2.59        -18.14        40.03 o
   3   1  21          6.72        -46.73        46.73 o
   4   1  21         24.23        118.17        54.04 o
   5   1  21         52.79         35.90        38.58 o
   6   1  21        189.21        218.04        57.71 o
   7   1  21         38.23         68.84        56.17 o
   8   1  21        111.00         -0.28        65.99 o
   9   1  21         39.73          5.59        62.40 o
  10   1  21         57.23        224.36       105.71 o
  11   1  21         22.36         55.58        74.91 o
   1   2  21      31731.41      31955.37       274.71 o
   2   2  21       4442.85       4325.82        89.76 o
   3   2  21       3628.24       3195.66        94.68 o
   4   2  21       5537.48       5811.83       105.49 o
   5   2  21       1196.66       1158.87        68.24 o
   6   2  21       3604.46       3404.98       112.73 o
   7   2  21       8550.09       8683.70       170.19 o
   8   2  21         59.42        110.02        61.01 o
   9   2  21       9988.52      10456.77       221.16 o
  10   2  21        810.33        919.43        98.94 o
  11   2  21       5923.83       6161.41       215.90 o
   1   3  21         27.44        149.54        41.96 o
   2   3  21        411.87        533.07        53.51 o
   3   3  21        174.00        278.83        49.89 o
   4   3  21        253.15        369.75        49.93 o
   5   3  21        273.13        182.58        80.95 o
   6   3  21        236.13        276.30        54.67 o
   7   3  21          0.26         -7.18        51.37 o
   8   3  21         65.93         -7.58        51.87 o
   9   3  21          3.91        -35.48        63.83 o
  10   3  21          2.32        -22.01        73.34 o
  11   3  21         27.55         79.69        86.94 o
   1   4  21      26127.64      25755.57       252.90 o
   2   4  21       1191.07       1178.92        60.42 o
   3   4  21       4298.56       4097.78        94.62 o
   4   4  21       7323.29       6954.33       123.21 o
   5   4  21       1822.55       1849.17        90.22 o
   6   4  21       4778.62       4601.97       106.69 o
   7   4  21       9036.69       9168.42       165.15 o
   8   4  21        483.07        580.24        74.83 o
   9   4  21       6092.25       6543.89       198.26 o
  10   4  21        175.96        160.25        85.40 o
  11   4  21       2433.69       2482.53       156.65 o
   1   5  21          1.35         50.57        42.33 o
   2   5  21        227.69        123.65        45.04 o
   3   5  21        710.27        800.96        49.60 o
   4   5  21        192.63        201.22        46.40 o
   5   5  21        229.52        221.99        51.63 o
   6   5  21         55.65        126.72        60.34 o
   7   5  21        169.74        257.54        71.71 o
   8   5  21         65.90        131.27        69.85 o
   9   5  21          1.87         39.15        70.06 o
  10   5  21         13.25        -34.55        81.89 o
   1   6  21        171.73        360.60        73.26 o
   2   6  21      11204.59      11419.42       149.79 o
   3   6  21          4.44        -32.32        42.05 o
   4   6  21      14738.50      14424.13       211.91 o
   5   6  21         19.45         -3.56        52.91 o
   6   6  21      12396.46      12656.05       218.81 o
   7   6  21         86.28        201.85        66.49 o
   8   6  21       1899.55       1864.25       111.64 o
   9   6  21        469.30        670.79        97.82 o
  10   6  21        952.76       1014.15       123.75 o
   1   7  21        648.46        669.50        61.12 o
   2   7  21        197.41        248.52        53.91 o
   3   7  21       1164.31       1064.44        77.12 o
   4   7  21         20.64         73.14        48.50 o
   5   7  21        131.86         90.32        59.44 o
   6   7  21          2.04        -17.02        58.37 o
   7   7  21         42.83         34.69        60.65 o
   8   7  21         40.44         28.17        64.13 o
   9   7  21        128.58        173.96        83.17 o
  10   7  21          0.04        -76.79        82.83 o
   1   8  21      19940.93      20160.41       256.48 o
   2   8  21       1360.82       1243.03        67.87 o
   3   8  21       2977.42       3035.86       103.09 o
   4   8  21        732.06        782.00        63.39 o
   5   8  21        262.52        328.30        63.30 o
   6   8  21        168.29        233.59        65.47 o
   7   8  21       5529.01       5756.53       160.26 o
   8   8  21          0.61         55.64        62.73 o
   9   8  21       7551.25       8149.84       224.99 o
   1   9  21          7.05        124.67        78.91 o
   2   9  21        445.02        565.15        73.25 o
   3   9  21         10.59        -54.22        54.22 o
   4   9  21        785.89        731.46        68.48 o
   5   9  21          3.38        125.07        63.85 o
   6   9  21         23.08        -62.10        65.60 o
   7   9  21          2.63        -36.88        63.33 o
   8   9  21          1.89        -69.62        69.62 o
   9   9  21         90.71        121.59        86.11 o
   1  10  21       2335.07       2710.03       100.58 o
   2  10  21       3933.17       3956.16       123.24 o
   3  10  21       1237.35       1044.38        79.59 o
   4  10  21       7620.76       7343.23       176.04 o
   5  10  21         14.40        -67.68        67.68 o
   6  10  21       5128.65       5253.37       178.34 o
   7  10  21       1543.98       1529.77       118.53 o
   8  10  21        772.04        726.81       109.86 o
   1  11  21         19.88         15.92        57.93 o
   2  11  21         40.13        139.88        75.87 o
   3  11  21        162.60        214.35        74.98 o
   4  11  21          0.51         28.28        55.51 o
   5  11  21          1.70         -0.40        55.49 o
   6  11  21          9.17         -3.72        69.78 o
   7  11  21         43.92        119.49        84.84 o
   8  11  21         83.51         80.47        81.02 o
   1  12  21       3561.80       3905.43       138.55 o
   2  12  21       2958.50       2831.96       141.52 o
   3  12  21        975.70        992.82        90.31 o
   4  12  21       7506.31       7710.90       187.43 o
   5  12  21        200.10        164.79        67.67 o
   6  12  21       3966.08       4210.87       164.29 o
   7  12  21       1294.40       1299.09       116.25 o
   1  13  21        183.18        196.07        80.07 o
   2  13  21          6.50        -12.67        58.06 o
   3  13  21         38.08         59.40        66.33 o
   4  13  21          8.50        -71.35        71.35 o
   5  13  21         16.51         90.65        73.84 o
   6  13  21          0.12         97.91        84.10 o
   1  14  21       7362.08       7235.10       232.17 o
   2  14  21          6.40          0.43        64.62 o
   3  14  21       2469.07       2532.43       123.33 o
   4  14  21         95.65         95.32        68.14 o
   5  14  21        149.15        147.33        73.23 o
   1  15  21         10.93         31.28        59.64 o
   2  15  21         66.53        110.43        84.31 o
   3  15  21          0.14        -46.25        73.74 o
   4  15  21         68.68        239.05       102.23 o
   1  16  21        389.60        214.97        84.04 o
   0   0  22       2880.31       3275.52       158.12 o
   2   0  22       2403.05       2277.31       118.48 o
   4   0  22       1112.21        945.11        87.95 o
   6   0  22        146.22        155.30        84.11 o
   8   0  22        591.60        698.39       110.55 o
  10   0  22        963.58       1223.76       151.07 o
   0   1  22      37569.00      38891.33       461.73 o
   1   1  22       1445.11       1376.08        71.88 o
   2   1  22       7520.03       7368.12       129.27 o
   3   1  22       5222.46       5150.82       109.87 o
   4   1  22        454.39        496.20        51.23 o
   5   1  22       9858.62       9813.92       188.54 o
   6   1  22       4436.55       3916.35       105.27 o
   7   1  22        421.58        286.66        64.96 o
   8   1  22       6941.98       7148.10       172.14 o
   9   1  22          2.09         -8.87        58.53 o
  10   1  22       7255.23       7733.34       202.88 o
   0   2  22       3938.17       4263.97       121.26 o
   1   2  22         96.55         98.76        46.65 o
   2   2  22        721.15        753.20        55.33 o
   3   2  22       2432.03       2300.03        89.88 o
   4   2  22         11.33        -34.45        41.39 o
   5   2  22       1594.15       1455.71        78.16 o
   6   2  22         21.10         73.72        50.77 o
   7   2  22         97.39        123.27        64.31 o
   8   2  22        111.89        158.74        66.43 o
   9   2  22        218.22        161.15        76.30 o
  10   2  22        246.47        266.59        91.29 o
   0   3  22        627.90        830.28        73.63 o
   1   3  22       4982.85       5189.15       103.66 o
   2   3  22        196.34        256.13        46.73 o
   3   3  22      11116.68      10766.64       164.69 o
   4   3  22        767.95        759.33        53.74 o
   5   3  22      18085.09      17806.15       235.89 o
   6   3  22        172.09        163.22        50.10 o
   7   3  22       3888.02       3985.62       116.17 o
   8   3  22         88.18         14.73        61.27 o
   9   3  22         46.69         -5.24        73.19 o
  10   3  22        339.49        359.34        89.74 o
   0   4  22        494.17        586.45        69.33 o
   1   4  22        544.92        435.05        50.80 o
   2   4  22       1618.87       1618.27        71.14 o
   3   4  22        839.70        832.17        57.90 o
   4   4  22         26.55        -45.27        45.27 o
   5   4  22       1737.72       1662.22        80.05 o
   6   4  22          1.33         26.47        55.47 o
   7   4  22        293.55        352.69        63.01 o
   8   4  22        479.24        475.90        85.76 o
   9   4  22         13.55         37.38        77.68 o
  10   4  22        106.90         73.97        85.20 o
   0   5  22      26348.58      26016.72       357.70 o
   1   5  22        577.29        682.70        54.69 o
   2   5  22       6034.14       5782.62       109.16 o
   3   5  22       2699.51       2579.89        71.19 o
   4   5  22        378.24        474.63        76.99 o
   5   5  22        978.22        936.41        68.31 o
   6   5  22       4145.75       4321.19       134.59 o
   7   5  22       1074.30        906.53        81.63 o
   8   5  22       5633.84       5608.14       194.41 o
   9   5  22         72.81        105.30        78.69 o
  10   5  22       5899.01       5962.17       205.47 o
   0   6  22       4178.73       4260.84       158.79 o
   1   6  22         50.10         38.66        44.42 o
   2   6  22        343.57        360.36        52.40 o
   3   6  22        121.86        105.12        43.60 o
   4   6  22         77.68         22.33        56.09 o
   5   6  22        148.73        189.83        69.07 o
   6   6  22       1573.15       1756.73       131.72 o
   7   6  22         49.91         67.97        61.77 o
   8   6  22       1031.29       1166.36        96.70 o
   9   6  22         11.65         25.23        76.58 o
  10   6  22        437.27        550.37       127.44 o
   0   7  22       4899.61       4949.80       137.70 o
   1   7  22       2348.43       2233.56        83.14 o
   2   7  22       4530.29       4137.24       102.01 o
   3   7  22       3836.68       3905.32       116.35 o
   4   7  22        501.45        633.84        63.88 o
   5   7  22       8170.10       8130.21       178.33 o
   6   7  22       1385.90       1470.80        97.78 o
   7   7  22       3423.55       3462.36       124.22 o
   8   7  22       3574.24       3591.91       141.42 o
   9   7  22          2.62         27.89        79.45 o
   0   8  22       1257.97       1251.53       176.41 o
   1   8  22        388.54        458.33        66.89 o
   2   8  22        184.92        262.41        54.64 o
   3   8  22        562.57        688.49        74.96 o
   4   8  22        208.07        165.20        56.23 o
   5   8  22       1607.85       1558.90        96.94 o
   6   8  22        323.32        342.87        75.09 o
   7   8  22        460.43        303.13        85.29 o
   8   8  22         17.88          8.09        70.00 o
   9   8  22         18.85        -18.59        83.94 o
   0   9  22       4399.24       3971.74       167.88 o
   1   9  22       1323.28       1166.25        77.55 o
   2   9  22        966.28        868.27        85.32 o
   3   9  22       6993.49       7089.31       184.63 o
   4   9  22        213.75        275.27        70.80 o
   5   9  22       7486.33       7322.84       174.05 o
   6   9  22        656.08        647.44        81.76 o
   7   9  22       2508.88       2548.98       124.24 o
   8   9  22        902.61       1115.83       102.43 o
   0  10  22        903.80        963.28       114.05 o
   1  10  22        225.22        213.35        59.56 o
   2  10  22        185.18        297.27        70.39 o
   3  10  22       1099.34       1129.24        85.48 o
   4  10  22         99.63         -2.91        60.46 o
   5  10  22        778.11        854.40        93.50 o
   6  10  22        197.68         61.89        75.82 o
   7  10  22          6.59        261.50        83.76 o
   8  10  22        112.21         38.24        83.25 o
   0  11  22       9756.85       9680.22       292.14 o
   1  11  22         18.13         57.51        69.60 o
   2  11  22       6546.96       6484.40       160.19 o
   3  11  22         34.44        -57.32        59.90 o
   4  11  22        308.30        254.85        75.86 o
   5  11  22         16.88        101.05        72.48 o
   6  11  22       2569.34       2833.57       138.89 o
   7  11  22         73.36        116.81        88.69 o
   0  12  22        439.14        385.24       136.14 o
   1  12  22         51.37        -44.58        74.33 o
   2  12  22        253.45        289.75        74.86 o
   3  12  22          8.47         72.09        64.11 o
   4  12  22         72.98         79.63        68.80 o
   5  12  22         47.33         23.49        73.58 o
   6  12  22        592.37        623.56        97.02 o
   0  13  22        914.05        986.30       165.61 o
   1  13  22        793.73        842.27       104.93 o
   2  13  22       1165.23       1247.61        96.52 o
   3  13  22       4677.81       4944.45       160.23 o
   4  13  22         64.26        118.53        76.36 o
   5  13  22       4911.37       5276.58       181.16 o
   0  14  22         35.78        230.64       134.53 o
   1  14  22         62.04        -17.90        86.87 o
   2  14  22        141.96        369.68        92.36 o
   3  14  22        358.29        331.54        89.51 o
   4  14  22         26.31         96.84        74.23 o
   0  15  22       3668.45       3308.35       300.52 o
   1  15  22        754.52        713.01       151.40 o
   2  15  22       1875.44       2062.24       138.39 o
   2   0  23       7975.15       8249.42       195.50 o
   4   0  23      14623.86      14908.05       272.63 o
   6   0  23       6589.93       7183.81       224.61 o
   8   0  23        911.12        803.53       225.96 o
  10   0  23        217.85        195.21       124.69 o
   1   1  23       1731.98       1498.07        93.32 o
   2   1  23       5507.37       5690.19       117.26 o
   3   1  23        283.29        187.27        53.08 o
   4   1  23       8606.75       7999.22       134.59 o
   5   1  23         81.91        113.44        53.30 o
   6   1  23       2829.80       2814.33       112.28 o
   7   1  23        365.36        517.07        92.64 o
   8   1  23        270.83        218.83        70.88 o
   9   1  23       1176.76       1278.14       105.05 o
  10   1  23        615.01        709.61       125.79 o
   1   2  23       8921.66       8864.60       142.67 o
   2   2  23       1521.46       1498.85        74.27 o
   3   2  23       4781.16       4635.78       111.21 o
   4   2  23        979.48       1249.44        92.44 o
   5   2  23        116.87        113.28        54.43 o
   6   2  23       1199.29       1190.69        72.36 o
   7   2  23       3040.77       3204.28       116.91 o
   8   2  23        205.15        214.49        76.84 o
   9   2  23       5253.64       5416.57       162.56 o
  10   2  23        102.79        173.87        94.71 o
   1   3  23      10240.71      10085.76       151.16 o
   2   3  23        111.71        117.86        43.89 o
   3   3  23        855.00        754.85        68.00 o
   4   3  23       1213.62       1259.94        61.31 o
   5   3  23        797.46        684.61        65.51 o
   6   3  23        425.25        531.41        66.92 o
   7   3  23       2771.87       2790.50       108.68 o
   8   3  23         26.13         14.37        58.89 o
   9   3  23       3145.29       3394.06       151.90 o
  10   3  23         12.14         38.99        96.68 o
   1   4  23       4233.34       4208.86        89.27 o
   2   4  23        208.12        212.63        49.58 o
   3   4  23        817.39        757.47        65.00 o
   4   4  23       3972.16       4150.08       103.01 o
   5   4  23        146.37        146.34        53.62 o
   6   4  23       2397.56       2339.07        95.89 o
   7   4  23       2306.33       2336.40       117.98 o
   8   4  23        288.34        302.57        89.17 o
   9   4  23       2334.08       2468.78       134.23 o
  10   4  23         72.42         56.76        82.77 o
   1   5  23       1297.29       1418.05        67.23 o
   2   5  23       2099.14       2168.75        92.63 o
   3   5  23        355.97        438.65        47.57 o
   4   5  23       5694.27       5737.30       127.68 o
   5   5  23        243.93        204.20        67.79 o
   6   5  23       3881.52       3723.94       131.19 o
   7   5  23        966.95        854.44        88.11 o
   8   5  23        410.33        568.26        93.08 o
   9   5  23        280.04        310.49        88.41 o
   1   6  23       1095.14       1439.92        90.22 o
   2   6  23       3541.59       3397.44       102.82 o
   3   6  23        346.64        345.65        62.80 o
   4   6  23       6409.12       6414.06       159.11 o
   5   6  23         14.40        -69.33        69.33 o
   6   6  23       6807.28       6643.65       177.61 o
   7   6  23         98.81         26.76        69.47 o
   8   6  23       1047.65       1244.31       113.12 o
   9   6  23        515.22        585.36       113.24 o
   1   7  23       3884.11       3791.53       108.03 o
   2   7  23       1834.89       1737.07        82.80 o
   3   7  23        293.59        327.13        63.15 o
   4   7  23       2236.55       1960.29        96.07 o
   5   7  23         46.16         63.33        68.02 o
   6   7  23       1492.94       1520.08        97.90 o
   7   7  23        816.50        941.38        97.44 o
   8   7  23        157.73        213.91        84.96 o
   9   7  23       1107.29       1132.28       120.96 o
   1   8  23       8251.39       7685.04       160.18 o
   2   8  23         56.42         24.35        58.49 o
   3   8  23       1752.12       1832.38        96.46 o
   4   8  23         17.12        -35.34        56.89 o
   5   8  23         24.70         47.71        64.62 o
   6   8  23         47.30         17.81        63.29 o
   7   8  23       3319.33       3434.37       135.41 o
   8   8  23          0.05        -29.42        71.11 o
   1   9  23       2769.23       2638.53       104.86 o
   2   9  23        133.09        158.54        70.77 o
   3   9  23       1435.48       1317.88       103.32 o
   4   9  23        396.13        487.26        78.78 o
   5   9  23        146.60         55.99        72.63 o
   6   9  23        563.34        798.11        99.83 o
   7   9  23       1529.73       1593.50       117.00 o
   8   9  23          7.53         14.54        71.02 o
   1  10  23        751.79        596.02        87.76 o
   2  10  23       2683.87       2571.08       115.15 o
   3  10  23        325.04        283.07        65.98 o
   4  10  23       4382.67       4789.27       151.10 o
   5  10  23          6.06         60.95        74.43 o
   6  10  23       3045.94       3148.83       214.13 o
   7  10  23        705.07        857.68       110.36 o
   1  11  23          8.70         33.27        79.40 o
   2  11  23       1155.54       1305.00        97.35 o
   3  11  23         58.49         70.72        63.42 o
   4  11  23       2942.43       3091.64       131.78 o
   5  11  23          3.45         31.26        70.89 o
   6  11  23       1840.52       1834.80       132.48 o
   7  11  23         21.17        132.04        98.01 o
   1  12  23       2308.20       2214.48       124.03 o
   2  12  23       1252.62       1421.78       119.26 o
   3  12  23        363.37        434.17        82.96 o
   4  12  23       3680.54       3838.02       153.45 o
   5  12  23        238.24        294.71        85.18 o
   6  12  23       1822.36       1583.17       129.55 o
   1  13  23       1794.59       1902.87       155.89 o
   2  13  23        339.40        283.22        83.50 o
   3  13  23        211.99        188.54        86.31 o
   4  13  23        721.96        718.19       102.20 o
   5  13  23        150.15         28.13        70.55 o
   1  14  23       4811.80       4696.42       211.92 o
   2  14  23         23.65        175.29       125.71 o
   3  14  23       1205.23       1189.55       112.44 o
   0   0  24      13389.30      12988.61       323.35 o
   2   0  24       3994.86       3751.82       145.44 o
   4   0  24        611.95        660.37        87.99 o
   6   0  24        627.59        634.49       143.13 o
   8   0  24       4012.25       4486.34       200.18 o
   0   1  24       3277.29       3153.60       117.02 o
   1   1  24         95.46        135.51        47.69 o
   2   1  24       1799.20       1941.62       109.38 o
   3   1  24       1475.54       1554.12        82.27 o
   4   1  24        658.03        618.04        70.16 o
   5   1  24       1745.35       1729.84        84.73 o
   6   1  24        549.67        533.97        77.47 o
   7   1  24        492.60        495.41        73.63 o
   8   1  24       1394.18       1517.46       104.60 o
   9   1  24         64.34         60.52        66.80 o
   0   2  24       1249.14       1037.21        84.58 o
   1   2  24       1147.96       1203.89        61.67 o
   2   2  24        236.90        268.95        52.92 o
   3   2  24       9731.09       9790.45       161.94 o
   4   2  24          1.77         11.89        43.09 o
   5   2  24      13017.13      13114.33       210.06 o
   6   2  24        298.32        404.09        65.99 o
   7   2  24       2531.52       2432.79       113.67 o
   8   2  24        838.45        935.41        87.30 o
   9   2  24         70.25        -37.33        78.65 o
   0   3  24        237.38        490.28        86.46 o
   1   3  24        520.49        475.25        57.16 o
   2   3  24        194.45        215.41        54.07 o
   3   3  24       2423.27       2399.64        94.68 o
   4   3  24        241.68        165.79        50.19 o
   5   3  24       3329.58       3290.68       104.23 o
   6   3  24        161.21        183.16        56.25 o
   7   3  24        952.57        960.37        91.66 o
   8   3  24         15.64        -57.69        79.52 o
   9   3  24         58.12         16.13        82.48 o
   0   4  24       7296.40       6844.28       181.75 o
   1   4  24        288.96        400.90        54.22 o
   2   4  24       1785.73       1835.07        76.30 o
   3   4  24       1939.04       1932.12        90.47 o
   4   4  24         72.40         69.09        48.14 o
   5   4  24       4452.16       4422.09       120.93 o
   6   4  24       1726.72       1759.62       112.39 o
   7   4  24       2002.43       1995.87       119.33 o
   8   4  24       2045.31       2022.94       132.46 o
   9   4  24         68.60         69.25        81.27 o
   0   5  24       2981.57       3145.50       132.36 o
   1   5  24         48.61         27.08        42.54 o
   2   5  24       1634.79       1814.67        81.09 o
   3   5  24         13.92        -28.33        41.31 o
   4   5  24        684.31        683.45        75.62 o
   5   5  24        501.90        551.29        80.29 o
   6   5  24        491.62        500.93        78.00 o
   7   5  24         94.15         74.11        67.49 o
   8   5  24       1726.42       1883.97       127.02 o
   9   5  24         12.67         61.85        87.73 o
   0   6  24      15631.38      15487.39       311.69 o
   1   6  24        198.86        372.49        73.91 o
   2   6  24       7604.99       7370.42       141.28 o
   3   6  24        455.64        437.64        78.55 o
   4   6  24        666.48        770.90        79.92 o
   5   6  24       1101.06       1110.21        92.35 o
   6   6  24       2250.33       2336.22       113.31 o
   7   6  24        304.80        328.89        76.39 o
   8   6  24       4535.39       4794.83       193.50 o
   9   6  24         61.02         17.05        93.32 o
   0   7  24       2375.97       2661.56       152.22 o
   1   7  24        696.94        614.00        82.06 o
   2   7  24        714.05        834.45        77.58 o
   3   7  24       1627.85       1623.64        99.26 o
   4   7  24         93.92         34.28        57.44 o
   5   7  24       1650.42       1664.34        92.09 o
   6   7  24        330.98        267.67        80.12 o
   7   7  24        891.50       1157.48       104.27 o
   8   7  24        629.50        510.79       102.53 o
   0   8  24         42.44        -13.26        92.21 o
   1   8  24       2407.44       2246.29       104.39 o
   2   8  24        218.94        344.95       108.04 o
   3   8  24       7453.53       7366.55       177.61 o
   4   8  24        105.63        142.48        68.96 o
   5   8  24       7911.72       7803.70       186.09 o
   6   8  24         27.15         42.50        69.33 o
   7   8  24       2370.67       2053.26       125.44 o
   8   8  24        185.53        168.48       100.25 o
   0   9  24       1400.16       1852.02       146.35 o
   1   9  24        308.58        255.10        87.00 o
   2   9  24        655.76        724.55        85.79 o
   3   9  24        677.93        595.57        83.92 o
   4   9  24         75.39         80.49        74.15 o
   5   9  24       2465.70       2344.04       136.41 o
   6   9  24        204.58        215.54        82.85 o
   7   9  24        491.64        548.37       103.89 o
   0  10  24       6809.72       6730.52       240.86 o
   1  10  24        194.71        192.61        80.39 o
   2  10  24       2778.88       2865.46       143.99 o
   3  10  24       2796.32       2701.35       110.96 o
   4  10  24        111.23         14.22        70.04 o
   5  10  24       1703.87       1700.80       115.79 o
   6  10  24       1760.03       1930.96       137.27 o
   7  10  24        382.56        338.87       102.45 o
   0  11  24       1927.00       1818.00       206.02 o
   1  11  24         19.52         26.23        72.63 o
   2  11  24       1368.76       1446.14       120.79 o
   3  11  24         66.55         78.84        94.23 o
   4  11  24        223.95        288.15        92.37 o
   5  11  24         13.90        102.24        83.92 o
   6  11  24        733.26        716.10       107.17 o
   0  12  24       3484.71       3384.42       227.78 o
   1  12  24        275.48         59.82        96.24 o
   2  12  24       3861.55       3589.26       155.89 o
   3  12  24        537.90        550.36        90.82 o
   4  12  24         41.10         55.60        77.79 o
   5  12  24       1217.37       1196.58       120.22 o
   0  13  24         68.34        120.50       127.38 o
   1  13  24        395.14        569.67       121.50 o
   2  13  24        171.82         36.23        75.12 o
   3  13  24       1584.97       1801.51       123.24 o
   0  14  24         32.28        113.66       132.04 o
   1  14  24        547.91        673.84       204.27 o
   2   0  25       1553.65       1589.27       118.90 o
   4   0  25        728.93        734.58        93.86 o
   6   0  25        168.29        149.41        92.25 o
   8   0  25        180.15         63.32        99.98 o
   1   1  25       3734.07       4259.85       106.11 o
   2   1  25       3468.69       3394.59       104.14 o
   3   1  25       2948.65       2822.23        96.09 o
   4   1  25      10231.74      10341.93       166.01 o
   5   1  25         17.02        -14.35        50.38 o
   6   1  25       5529.31       5039.51       142.13 o
   7   1  25        834.75        953.11        91.45 o
   8   1  25        750.86        706.07        89.24 o
   9   1  25       2746.31       2662.58       154.53 o
   1   2  25         10.22         61.66        47.43 o
   2   2  25        362.07        407.78        59.90 o
   3   2  25        607.20        515.38        74.09 o
   4   2  25          4.93        -26.89        50.52 o
   5   2  25         28.43        -29.67        49.19 o
   6   2  25         11.23         29.01        61.86 o
   7   2  25        194.21        385.22        89.85 o
   8   2  25          0.12        -50.68        75.20 o
   9   2  25        111.22         61.01        84.04 o
   1   3  25       9546.38       9702.57       156.83 o
   2   3  25        276.62        390.20        58.85 o
   3   3  25       3400.68       3303.17       106.76 o
   4   3  25       1104.37       1088.34        68.85 o
   5   3  25        980.46        883.73        74.45 o
   6   3  25         67.50         78.26        55.29 o
   7   3  25       4625.52       4539.76       172.83 o
   8   3  25         13.41        -18.81        78.32 o
   9   3  25       6916.26       7404.11       232.67 o
   1   4  25        696.38        866.47        66.57 o
   2   4  25        316.58        292.70        58.24 o
   3   4  25         57.81         17.88        50.56 o
   4   4  25        484.70        735.78        95.69 o
   5   4  25         23.31         10.31        51.36 o
   6   4  25         84.12         29.44        70.65 o
   7   4  25        104.91          9.60        71.93 o
   8   4  25         40.71        -80.74        80.74 o
   1   5  25       2140.87       1829.92        87.15 o
   2   5  25       4909.96       4895.35       128.88 o
   3   5  25        777.97        638.30        59.87 o
   4   5  25      10183.66      10321.15       200.40 o
   5   5  25          1.15         38.50        69.51 o
   6   5  25       5999.71       5987.23       179.26 o
   7   5  25        740.61        835.03       104.82 o
   8   5  25        937.31       1115.41       121.44 o
   1   6  25         51.59        142.61        61.18 o
   2   6  25         13.69        -28.70        52.92 o
   3   6  25        127.15        110.93        65.99 o
   4   6  25         88.46         62.27        65.40 o
   5   6  25         34.81        118.55        75.59 o
   6   6  25        339.19        338.43        80.22 o
   7   6  25         91.45         80.45        77.10 o
   8   6  25        168.07         28.02        82.06 o
   1   7  25       9375.21       9068.71       199.84 o
   2   7  25       2474.83       2257.92       109.93 o
   3   7  25       2061.66       2029.53       115.05 o
   4   7  25       4565.43       4382.66       143.97 o
   5   7  25        135.64        172.73        74.25 o
   6   7  25       3284.71       3276.87       142.38 o
   7   7  25       2455.71       2492.75       138.17 o
   1   8  25        526.08        746.30        90.98 o
   2   8  25        189.55        134.69        74.79 o
   3   8  25         99.36        126.33        76.82 o
   4   8  25         12.40        -38.26        65.46 o
   5   8  25         35.39        -79.49        79.49 o
   6   8  25          2.28        113.13        80.34 o
   7   8  25        235.88        281.03        92.62 o
   1   9  25       7305.12       7575.34       210.59 o
   2   9  25        617.38        712.02        95.80 o
   3   9  25       1720.68       1533.82        94.48 o
   4   9  25       1894.41       2207.89       128.36 o
   5   9  25        221.20        211.80        90.14 o
   6   9  25       1419.02       1385.67       117.97 o
   1  10  25         78.90         85.20        76.47 o
   2  10  25         45.73        162.73        84.30 o
   3  10  25         70.53        148.31        80.90 o
   4  10  25        312.04        384.10        90.70 o
   5  10  25         32.10         63.06        75.03 o
   6  10  25        264.58        311.97        92.64 o
   1  11  25          0.04        -15.71        75.84 o
   2  11  25       2926.65       2877.41       152.36 o
   3  11  25         24.34         23.41        91.83 o
   4  11  25       7604.87       7898.23       252.74 o
   5  11  25         45.31         68.27        87.86 o
   1  12  25        166.03        321.86       110.18 o
   2  12  25          6.45        -42.54       102.37 o
   3  12  25         20.07         55.58        91.31 o
   4  12  25        379.86        543.00       119.64 o
   1  13  25       4443.82       4646.73       208.55 o
   2  13  25        725.24        645.26       167.41 o
   0   0  26      11050.95      11804.19       465.15 o
   2   0  26      10852.68      11134.38       254.05 o
   4   0  26       1447.46       1169.18       103.60 o
   6   0  26       1534.24       1640.56       139.74 o
   8   0  26       7629.02       8364.73       313.39 o
   0   1  26        711.90        897.58       102.32 o
   1   1  26         21.82         19.97        53.94 o
   2   1  26         46.21         87.13        55.73 o
   3   1  26         11.31        -53.24        53.24 o
   4   1  26        128.68         73.20        46.06 o
   5   1  26         77.10         25.19        51.51 o
   6   1  26         96.33        100.11        62.69 o
   7   1  26         46.33         61.27        72.46 o
   8   1  26        105.70        232.67        78.22 o
   0   2  26        788.20        871.36        99.87 o
   1   2  26       1149.24       1137.99        77.60 o
   2   2  26        532.70        755.27        68.50 o
   3   2  26       8811.92       8664.38       170.65 o
   4   2  26        108.62         88.78        48.51 o
   5   2  26       7113.42       7258.80       164.53 o
   6   2  26        111.51        119.79        66.21 o
   7   2  26       2465.76       2503.52       116.09 o
   8   2  26        933.55       1071.73       116.57 o
   0   3  26       2047.59       1772.46       123.35 o
   1   3  26          4.22        -57.37        57.37 o
   2   3  26         20.26         62.99        52.48 o
   3   3  26          8.18         48.41        54.64 o
   4   3  26         16.68          7.47        46.17 o
   5   3  26        444.54        520.51        71.21 o
   6   3  26         31.82        -19.58        63.94 o
   7   3  26        108.41         92.93        79.21 o
   8   3  26         33.46        101.20        89.88 o
   0   4  26       4292.29       4497.37       163.65 o
   1   4  26        487.29        740.73        77.80 o
   2   4  26       3517.28       3455.43       107.41 o
   3   4  26       3724.72       3492.27       131.86 o
   4   4  26         72.25        116.85        51.73 o
   5   4  26       4998.38       4834.72       153.13 o
   6   4  26       1428.13       1722.89       150.01 o
   7   4  26       1505.56       1702.54       166.21 o
   8   4  26       3041.80       3092.29       168.17 o
   0   5  26       1134.52       1255.79       116.32 o
   1   5  26          1.37         58.65        53.06 o
   2   5  26        134.49         91.34        60.63 o
   3   5  26        274.36        133.63        69.75 o
   4   5  26          1.56         -7.32        61.38 o
   5   5  26         37.12         23.60        62.17 o
   6   5  26        217.69        175.30        81.62 o
   7   5  26          1.49         28.95        76.18 o
   8   5  26         93.34        259.59       113.89 o
   0   6  26      15359.10      15457.72       378.35 o
   1   6  26        405.92        353.59        90.29 o
   2   6  26       7524.69       7345.88       198.55 o
   3   6  26       1163.42       1177.87       102.00 o
   4   6  26        209.32        146.07        67.09 o
   5   6  26        874.33        892.58        97.15 o
   6   6  26       2272.17       2211.62       119.76 o
   7   6  26        180.07        285.26        91.41 o
   0   7  26          8.41         36.38        94.55 o
   1   7  26         42.57        -68.73        68.73 o
   2   7  26        421.62        592.67       105.48 o
   3   7  26        469.68        484.44        97.94 o
   4   7  26          0.38        -57.90        88.37 o
   5   7  26        413.77        502.73        94.69 o
   6   7  26         24.03        168.54        91.06 o
   7   7  26          3.30         44.11        86.69 o
   0   8  26         88.16        256.99        93.59 o
   1   8  26       1506.68       1257.87       108.67 o
   2   8  26         43.19        122.53        79.50 o
   3   8  26       7450.62       7422.11       227.31 o
   4   8  26         11.65        -17.58        64.41 o
   5   8  26       9813.92      10274.16       251.26 o
   6   8  26         13.49        192.16        81.78 o
   0   9  26          0.44         33.45       165.44 o
   1   9  26        109.69        222.60        89.58 o
   2   9  26         12.88        141.62        85.56 o
   3   9  26        659.00        759.60       101.89 o
   4   9  26         23.03         98.19        74.62 o
   5   9  26        149.64         71.94        80.03 o
   6   9  26         24.53         34.29        80.31 o
   0  10  26       6480.72       6664.06       331.59 o
   1  10  26        235.43        370.14        92.09 o
   2  10  26       3178.97       3176.49       165.87 o
   3  10  26       2504.61       2449.95       158.63 o
   4  10  26        139.62        117.43        94.06 o
   5  10  26       1831.45       1977.84       134.87 o
   0  11  26        325.47        230.07       153.06 o
   1  11  26         68.70         29.10        85.06 o
   2  11  26        309.15        233.56       108.15 o
   3  11  26         22.84        -14.80        75.35 o
   4  11  26         14.04         54.52       101.39 o
   0  12  26       3395.67       3625.60       258.78 o
   1  12  26        178.67         32.64        85.82 o
   2  12  26       3285.92       3164.38       224.52 o
   2   0  27       1409.87       1708.43       131.83 o
   4   0  27       2576.76       2603.84       130.99 o
   6   0  27       2464.35       2340.28       161.08 o
   8   0  27        250.62        366.14       127.13 o
   1   1  27       2848.42       2834.57       110.55 o
   2   1  27       2727.72       2717.71       101.45 o
   3   1  27       1278.25       1184.06        82.13 o
   4   1  27       4598.14       4653.19       128.41 o
   5   1  27        127.17         85.30        57.49 o
   6   1  27       2921.65       3071.78       120.85 o
   7   1  27       1500.88       1660.27       111.08 o
   8   1  27        454.96        248.50       141.74 o
   1   2  27       3675.31       3793.07       123.42 o
   2   2  27        116.29        117.39        60.57 o
   3   2  27        604.22        778.71        77.30 o
   4   2  27        499.66        539.22        70.94 o
   5   2  27        260.10        335.38        75.64 o
   6   2  27        186.95        237.19        70.10 o
   7   2  27       1392.87       1557.27       127.12 o
   1   3  27       6457.85       6693.30       162.76 o
   2   3  27        406.85        505.16        68.82 o
   3   3  27       2526.93       2483.71       106.58 o
   4   3  27        259.44        247.91        59.89 o
   5   3  27         67.38         75.65        73.23 o
   6   3  27         29.54         -7.12        76.93 o
   7   3  27       3091.49       3218.95       159.03 o
   1   4  27       1123.26       1183.29        87.78 o
   2   4  27        441.17        355.32        70.08 o
   3   4  27        774.39        707.06        66.21 o
   4   4  27        973.49       1119.85        93.43 o
   5   4  27          3.35         13.58        63.87 o
   6   4  27        793.71       1066.79       149.70 o
   7   4  27        827.64        859.64       120.98 o
   1   5  27        379.17        460.95        78.05 o
   2   5  27       3853.45       3668.71       150.85 o
   3   5  27          7.56         13.55        63.86 o
   4   5  27       5902.50       6229.18       166.56 o
   5   5  27        122.08        145.16        73.73 o
   6   5  27       3704.09       3960.32       163.19 o
   7   5  27         96.26        108.93        93.70 o
   1   6  27        110.55         12.77        67.60 o
   2   6  27       1149.85       1142.29       124.41 o
   3   6  27         26.00        105.90        76.79 o
   4   6  27       3506.22       3317.29       129.63 o
   5   6  27         87.74        113.70        74.12 o
   6   6  27       1713.24       1670.26       126.77 o
   1   7  27       4412.60       4600.00       188.79 o
   2   7  27        647.54        770.65       112.47 o
   3   7  27        833.77        879.53       117.48 o
   4   7  27       2554.58       2668.97       138.04 o
   5   7  27         23.84         55.55        79.98 o
   6   7  27       1823.39       1973.24       154.09 o
   1   8  27       2254.06       2367.08       160.39 o
   2   8  27         61.37         45.38        84.19 o
   3   8  27        796.00       1014.75       134.76 o
   4   8  27          0.99        -32.10        77.63 o
   5   8  27         71.05         87.98        92.07 o
   1   9  27       4438.80       4170.67       209.20 o
   2   9  27        360.03        252.04        99.18 o
   3   9  27        981.26        816.50       103.82 o
   4   9  27        652.90        805.20       137.48 o
   1  10  27        563.58        649.75       135.56 o
   2  10  27        362.79        335.02       105.56 o
   3  10  27         29.64        -63.46        80.12 o
   1  11  27          0.04        -90.15       119.24 o
   2  11  27       1935.20       1964.96       221.14 o
   0   0  28       1368.40       1476.54       188.01 o
   2   0  28       1943.95       1928.33       130.83 o
   4   0  28        292.71        213.33        89.86 o
   6   0  28        485.25        397.61       127.67 o
   0   1  28       5401.51       5182.09       214.95 o
   1   1  28        728.95        826.44        85.86 o
   2   1  28       1868.01       1810.07        99.61 o
   3   1  28        959.57        958.70        85.45 o
   4   1  28        151.47        234.30        56.15 o
   5   1  28       2204.38       2086.14       107.81 o
   6   1  28        932.86       1034.73        95.79 o
   7   1  28        946.22        946.28       119.52 o
   0   2  28        337.39        410.73       116.85 o
   1   2  28        527.09        622.97        85.37 o
   2   2  28        361.97        534.92        71.54 o
   3   2  28       2281.16       2478.05       119.38 o
   4   2  28        141.35        114.18        61.54 o
   5   2  28       1891.26       2095.63       110.93 o
   6   2  28         32.74        129.35        77.33 o
   7   2  28        750.47        785.06       114.65 o
   0   3  28        436.02        524.98       165.82 o
   1   3  28       1120.90       1057.27        84.13 o
   2   3  28        112.29         92.30        61.40 o
   3   3  28       3306.71       3081.05       128.16 o
   4   3  28          8.90         67.58        68.86 o
   5   3  28       5342.98       5595.97       186.97 o
   6   3  28        187.84        125.44        87.05 o
   0   4  28       2564.08       2440.47       161.26 o
   1   4  28        173.19        189.88        64.40 o
   2   4  28       1862.15       2147.84       129.33 o
   3   4  28       1471.01       1480.70       119.13 o
   4   4  28        148.66         60.83        65.84 o
   5   4  28       1398.45       1368.56       113.95 o
   6   4  28        228.14        255.04        91.23 o
   0   5  28       4634.16       4684.02       301.18 o
   1   5  28         20.10         79.60        74.58 o
   2   5  28       2790.37       2739.63       141.24 o
   3   5  28        328.37        218.10        85.06 o
   4   5  28        392.34        365.97        80.27 o
   5   5  28        518.34        606.98        91.49 o
   6   5  28       1380.14       1357.96       124.43 o
   0   6  28       4382.95       4779.95       261.14 o
   1   6  28        298.72        389.32       120.01 o
   2   6  28       1709.66       1631.05       132.86 o
   3   6  28        277.04        314.45        97.30 o
   4   6  28          3.90        -58.18        86.35 o
   5   6  28        161.45         83.75        80.99 o
   0   7  28       2848.39       2600.24       216.92 o
   1   7  28        638.63        584.29       112.85 o
   2   7  28       1495.32       1429.78       132.30 o
   3   7  28       2768.18       2727.54       175.19 o
   4   7  28         58.05         60.48        81.37 o
   5   7  28       3201.03       3077.94       178.80 o
   0   8  28        150.88         65.56       175.42 o
   1   8  28        662.46        697.72       118.32 o
   2   8  28         89.27         31.74        87.58 o
   3   8  28       2390.59       2509.24       134.97 o
   4   8  28         13.40         13.16        79.03 o
   0   9  28        887.96        641.68       201.11 o
   1   9  28        560.93        809.75       141.86 o
   2   9  28        710.53        583.80       111.98 o
   3   9  28       3120.19       3201.38       162.72 o
   0  10  28       1858.43       2455.91       317.39 o
   1  10  28        140.12         93.90       107.75 o
   2   0  29       7035.38       6603.49       254.93 o
   4   0  29       6955.92       7503.40       256.62 o
   6   0  29       6103.72       6228.91       262.22 o
   1   1  29         10.34          6.72        60.22 o
   2   1  29        230.13        322.60        82.96 o
   3   1  29          4.42         43.23        64.47 o
   4   1  29        466.02        567.13       135.08 o
   5   1  29          0.83        -55.48        66.52 o
   6   1  29        292.91        256.71        95.90 o
   1   2  29       6530.78       7042.72       191.09 o
   2   2  29       1030.98        874.29        96.11 o
   3   2  29       1336.29       1456.96       112.96 o
   4   2  29       1473.55       1824.38        95.13 o
   5   2  29         74.16        181.54        75.26 o
   6   2  29        483.96        324.96       108.16 o
   1   3  29       1311.68       1295.61        98.63 o
   2   3  29         79.41         68.40        77.02 o
   3   3  29        301.96        300.37        87.04 o
   4   3  29         51.72         90.78        71.35 o
   5   3  29          0.26        -38.59        73.89 o
   1   4  29       3875.45       3753.65       155.59 o
   2   4  29       1785.15       1817.74       117.95 o
   3   4  29       1383.98       1323.73       124.29 o
   4   4  29       1945.03       1942.37       126.01 o
   5   4  29        183.40        272.89        87.38 o
   1   5  29         19.40         28.53        83.27 o
   2   5  29        483.74        572.17       106.47 o
   3   5  29          7.91        -25.89        81.05 o
   4   5  29        342.59        416.13        98.82 o
   5   5  29         54.12        116.97        88.08 o
   1   6  29        203.18        250.31       107.86 o
   2   6  29       2949.02       3069.68       160.54 o
   3   6  29         58.62         84.67       103.84 o
   4   6  29       6815.02       7090.83       231.23 o
   1   7  29        361.57        363.71       109.73 o
   2   7  29        193.49        276.74       100.75 o
   3   7  29         16.21         52.37        63.99 o
   1   8  29       5696.15       6249.25       291.60 o
   2   8  29        175.74        116.18       106.71 o
   0   0  30        567.06        661.27       192.34 o
   2   0  30        252.21        197.66       116.10 o
   4   0  30          9.01         15.72        88.92 o
   0   1  30       9116.58       9281.66       313.47 o
   1   1  30        791.85        894.16        94.88 o
   2   1  30       2944.08       2905.21       132.44 o
   3   1  30       1674.62       1807.71       150.30 o
   4   1  30        187.04         48.77        67.63 o
   5   1  30       2000.68       2098.06       137.91 o
   0   2  30          3.11         56.97        92.97 o
   1   2  30         63.89        -68.49        74.49 o
   2   2  30         19.50          4.60        81.05 o
   3   2  30          0.86        -23.03        95.79 o
   4   2  30          9.81        -31.74        81.28 o
   0   3  30        133.77        231.13       108.07 o
   1   3  30       1653.94       1795.15       132.37 o
   2   3  30         15.18         65.62        84.92 o
   3   3  30       5900.29       6234.08       229.41 o
   4   3  30         41.71         54.40        79.03 o
   0   4  30          7.30        249.07       139.12 o
   1   4  30         85.88        108.43        95.04 o
   2   4  30          0.08         72.55        98.72 o
   3   4  30        203.75        258.17       123.75 o
   4   4  30          5.99         -5.27        80.32 o
   0   5  30       7054.32       7158.58       451.09 o
   1   5  30         41.09         79.61        95.95 o
   2   5  30       3610.56       3603.48       194.33 o
   3   5  30        998.88       1080.21       172.18 o
   0   6  30        114.70        206.42       181.56 o
   1   6  30          3.19       -104.24       104.24 o
   2   6  30          3.09         99.40       109.91 o
   0   7  30       3450.49       3607.99       438.11 o
   1   7  30        536.09        589.21       147.14 o
   2   0  31       3762.26       3717.71       301.30 o
   1   1  31        911.97        890.82       100.60 o
   2   1  31       1056.40       1246.23       121.42 o
   3   1  31         78.44        183.18       133.50 o
   1   2  31       5373.59       5075.47       203.97 o
   2   2  31        838.77        750.67       112.80 o
   3   2  31       1135.24       1033.76       153.20 o
   1   3  31       1987.01       2166.69       165.15 o
   2   3  31          3.58         20.17       103.41 o
   1   4  31       2955.23       3144.35       205.27 o
   2   4  31        486.20        500.52       137.24 o
                                                
